# Supplementary material for: Niche divergence builds the case for ecological speciation in skinks of the Plestiodon skiltonianus species complex
Source: Ecol Evol. 2015 Oct 5;5(20):4683–95. doi: 10.1002/ece3.1610 (PMC4670058; doi:10.1002/ece3.1610)
Supplement: Supplementary file 2 — Table S3. Specimen data used in these analyses. [file ECE3-5-4683-s002.xlsx]

## Sheet: Sheet1
Specimen data used in these analyses
Specimen	Taxon	COUNTRY	STATE	COUNTY	LAT	LONG
CAS-SUR 10	1	USA	CA	Santa_Clara_Co.	37.4419	-122.142
CAS_101471	1	USA	CA	Santa_Clara_Co.	37.1048	-121.824
CAS_10220	1	USA	CA	San_Mateo_Co.	37.4539	-122.181
CAS_105	1	USA	CA	Napa_Co.	38.2972	-122.284
CAS_10552	1	USA	CA	San_Mateo_Co.	37.5772	-122.41
CAS_10553	1	USA	CA	San_Mateo_Co.	37.5772	-122.41
CAS_10555	1	USA	CA	San_Mateo_Co.	37.5725	-122.395
CAS_10556	1	USA	CA	San_Mateo_Co.	37.5725	-122.395
CAS_10557	1	USA	CA	San_Mateo_Co.	37.5725	-122.395
CAS-SU 106	1	USA	CA	Napa_Co.	38.2972	-122.284
CAS_10793	1	USA	CA	Napa_Co.	38.3794	-122.447
CAS_10794	1	USA	CA	Napa_Co.	38.3794	-122.447
CAS_10795	1	USA	CA	Napa_Co.	38.3794	-122.447
CAS_10796	1	USA	CA	Napa_Co.	38.3794	-122.447
CAS_10797	1	USA	CA	Napa_Co.	38.3794	-122.447
CAS_10798	1	USA	CA	Napa_Co.	38.3794	-122.447
CAS_10799	1	USA	CA	Napa_Co.	38.3794	-122.447
CAS_10800	1	USA	CA	Napa_Co.	38.3794	-122.447
CAS_10801	1	USA	CA	Napa_Co.	38.3794	-122.447
CAS_10802	1	USA	CA	Napa_Co.	38.3794	-122.447
CAS_10803	1	USA	CA	Napa_Co.	38.3733	-122.427
CAS_10887	1	USA	CA	San_Mateo_Co.	37.5809	-122.41
CAS-SUR 11	1	USA	CA	Santa_Clara_Co.	37.4419	-122.142
CAS_1111	1	USA	CA	Santa_Clara_Co.	37.4419	-122.142
CAS_1115	1	USA	CA	Marin_Co.	37.9342	-122.534
CAS_11192	1	USA	CA	Riverside_Co.	33.7622	-116.536
CAS_11658	1	USA	CA	Riverside_Co.	33.6674	-116.514
CAS_11659	1	USA	CA	San_Mateo_Co.	37.4081	-122.227
CAS_11660	1	USA	CA	San_Mateo_Co.	37.4081	-122.227
CAS_11661	1	USA	CA	San_Mateo_Co.	37.4081	-122.227
CAS_11662	1	USA	CA	San_Mateo_Co.	37.4081	-122.227
CAS-SUR 12	1	USA	CA	Santa_Clara_Co.	37.4419	-122.142
CAS_123690	1	USA	CA	Mendocino_Co.	39.2896	-123.265
CAS_1252	1	USA	CA	Riverside_Co.	33.8103	-116.675
CAS_12999	1	USA	CA	Ventura_Co.	34.4058	-119.082
CAS_13000	1	USA	CA	Ventura_Co.	34.3664	-119.149
CAS_13001	1	USA	CA	Ventura_Co.	34.3664	-119.149
CAS_13002	1	USA	CA	Ventura_Co.	34.3664	-119.149
CAS_13208	1	USA	CA	Alameda_Co.	37.7653	-122.241
CAS_132503	1	USA	CA	Santa_Clara_Co.	37.4272	-122.169
CAS_13351	1	USA	CA	Monterey_Co.	36.5967	-121.397
CAS_13352	0	USA	CA	San_Benito_Co.	36.4969	-121.143
CAS_13436	0	USA	CA	Los_Angeles_Co.	34.7813	-118.803
CAS_13613	1	USA	CA	San_Diego_Co.	32.7153	-117.156
CAS_13732	1	USA	CA	Monterey_Co.	36.555	-121.918
CAS_13733	1	USA	CA	Monterey_Co.	36.555	-121.918
CAS_13734	1	USA	CA	Monterey_Co.	36.555	-121.918
CAS_13735	1	USA	CA	Monterey_Co.	36.555	-121.918
CAS_13736	1	USA	CA	Monterey_Co.	36.555	-121.918
CAS_13737	1	USA	CA	Monterey_Co.	36.555	-121.918
CAS_13738	1	USA	CA	Monterey_Co.	36.555	-121.918
CAS_13739	1	USA	CA	Monterey_Co.	36.6003	-121.894
CAS_13740	1	USA	CA	Monterey_Co.	36.6289	-121.929
CAS_139675	2	Mexico	Baja_Cali	NA	25.0667	-111.667
CAS_141806	1	USA	CA	Napa_Co.	38.5988	-122.443
CAS_145222	2	Mexico	Baja_Cali	NA	23.35	-109.95
CAS_147730	2	Mexico	Baja_Cali	NA	26.0567	-111.817
CAS_147731	2	Mexico	Baja_Cali	NA	26.0567	-111.817
CAS_152500	1	USA	CA	Siskiyou_Co.	41.9017	-121.565
CAS_153494	1	USA	CA	Marin_Co.	37.9747	-122.561
CAS_17669	1	USA	CA	San_Mateo_Co.	37.591	-122.413
CAS_17670	1	USA	CA	San_Mateo_Co.	37.5772	-122.41
CAS_17671	1	USA	CA	San_Mateo_Co.	37.5772	-122.41
CAS_17672	1	USA	CA	San_Mateo_Co.	37.5706	-122.379
CAS_17673	1	USA	CA	San_Mateo_Co.	37.5706	-122.379
CAS_17674	1	USA	CA	San_Mateo_Co.	37.5706	-122.379
CAS_17675	1	USA	CA	San_Mateo_Co.	37.5295	-122.359
CAS_17676	1	USA	CA	San_Mateo_Co.	37.5295	-122.359
CAS_17677	1	USA	CA	San_Mateo_Co.	37.5452	-122.381
CAS_17678	1	USA	CA	San_Mateo_Co.	37.5452	-122.381
CAS_17679	1	USA	CA	San_Mateo_Co.	37.5772	-122.41
CAS_17680	1	USA	CA	San_Mateo_Co.	37.5986	-122.386
CAS_17681	1	USA	CA	San_Mateo_Co.	37.5986	-122.386
CAS_17682	1	USA	CA	San_Mateo_Co.	37.5986	-122.386
CAS_17683	1	USA	CA	San_Mateo_Co.	37.5986	-122.386
CAS_17684	1	USA	CA	San_Mateo_Co.	37.5986	-122.386
CAS_17685	1	USA	CA	San_Mateo_Co.	37.5986	-122.386
CAS_17686	1	USA	CA	San_Mateo_Co.	37.5986	-122.386
CAS_17687	1	USA	CA	San_Mateo_Co.	37.5986	-122.386
CAS_17688	1	USA	CA	San_Mateo_Co.	37.5986	-122.386
CAS_17689	1	USA	CA	San_Mateo_Co.	37.5684	-122.402
CAS_17690	1	USA	CA	San_Mateo_Co.	37.5986	-122.386
CAS_17691	1	USA	CA	San_Mateo_Co.	37.5986	-122.386
CAS_17692	1	USA	CA	San_Mateo_Co.	37.5986	-122.386
CAS_17693	1	USA	CA	San_Mateo_Co.	37.5986	-122.386
CAS_17694	1	USA	CA	San_Mateo_Co.	37.5986	-122.386
CAS_17695	1	USA	CA	San_Mateo_Co.	37.5986	-122.386
CAS_17696	1	USA	CA	San_Mateo_Co.	37.5986	-122.386
CAS_17697	1	USA	CA	San_Mateo_Co.	37.5986	-122.386
CAS_17707	1	USA	CA	San_Mateo_Co.	37.5986	-122.386
CAS_17708	1	USA	CA	San_Mateo_Co.	37.5986	-122.386
CAS_17709	1	USA	CA	San_Mateo_Co.	37.5986	-122.386
CAS_17710	1	USA	CA	San_Mateo_Co.	37.5986	-122.386
CAS_17711	1	USA	CA	San_Mateo_Co.	37.5986	-122.386
CAS_17712	1	USA	CA	San_Mateo_Co.	37.5986	-122.386
CAS_17713	1	USA	CA	San_Mateo_Co.	37.5986	-122.386
CAS_17714	1	USA	CA	San_Mateo_Co.	37.5986	-122.386
CAS_17715	1	USA	CA	San_Mateo_Co.	37.5807	-122.411
CAS_178408	1	USA	CA	Mendocino_Co.	39.8363	-123.186
CAS_178409	1	USA	CA	Mendocino_Co.	39.8363	-123.186
CAS_178513	1	USA	CA	Solano_Co.	38.2788	-121.833
CAS_17925	1	USA	CA	Marin_Co.	37.9736	-122.53
CAS_180334	1	USA	CA	Tehama_Co.	40.0775	-122.581
CAS_180341	1	USA	CA	Riverside_Co.	33.8086	-116.725
CAS_18149	1	USA	CA	Santa_Clara_Co.	37.0658	-121.689
CAS_181758	0	USA	CA	Kern_Co.	35.506	-118.769
CAS_181759	0	USA	CA	Kern_Co.	35.506	-118.769
CAS_181760	0	USA	CA	San_Joaquin_Co.	37.6347	-121.546
CAS_181761	0	USA	CA	Santa_Barbara_Co	34.8202	-119.544
CAS_181766	1	USA	CA	San_Diego_Co.	32.8391	-117.252
CAS_181769	1	USA	CA	Santa_Barbara_Co	34.4047	-119.714
CAS_181770	1	USA	CA	Santa_Barbara_Co	34.4047	-119.714
CAS_181771	1	USA	CA	Santa_Barbara_Co	34.4047	-119.714
CAS_181772	1	USA	CA	Santa_Barbara_Co	34.4047	-119.714
CAS_181773	1	USA	CA	Santa_Barbara_Co	34.4047	-119.714
CAS_181774	1	USA	CA	Santa_Barbara_Co	34.4047	-119.714
CAS_181775	1	USA	CA	Santa_Barbara_Co	34.4047	-119.714
CAS_181776	1	USA	CA	Santa_Barbara_Co	34.4047	-119.714
CAS_181777	1	USA	CA	Santa_Barbara_Co	34.4047	-119.714
CAS_181778	1	USA	CA	Santa_Barbara_Co	34.5045	-119.857
CAS_181779	1	USA	CA	Santa_Barbara_Co	34.4148	-119.879
CAS_181781	1	USA	CA	Santa_Barbara_Co	34.5084	-119.831
CAS_181782	1	USA	CA	Santa_Barbara_Co	34.5084	-119.831
CAS_181783	1	USA	CA	Santa_Barbara_Co	34.5084	-119.831
CAS_181784	1	USA	CA	Santa_Barbara_Co	34.5084	-119.831
CAS_181785	1	USA	CA	Santa_Barbara_Co	34.5084	-119.831
CAS_181786	1	USA	CA	Santa_Barbara_Co	34.5084	-119.831
CAS_181787	1	USA	CA	Santa_Barbara_Co	34.6716	-119.923
CAS_181788	1	USA	CA	Santa_Barbara_Co	34.7456	-120.058
CAS_181789	1	USA	CA	Santa_Barbara_Co	34.5036	-119.824
CAS_185391	0	USA	CA	San_Benito_Co.	36.3544	-120.821
CAS_186239	1	USA	CA	Mendocino_Co.	39.8796	-123.093
CAS_186240	1	USA	CA	Mendocino_Co.	39.8363	-123.186
CAS_186497	1	USA	CA	San_Diego_Co.	32.8781	-117.239
CAS_18828	2	Mexico	Baja_Cali	NA	32.0731	-115.21
CAS_18829	2	Mexico	Baja_Cali	NA	32.0731	-115.21
CAS_18830	2	Mexico	Baja_Cali	NA	32.0731	-115.21
CAS_188843	1	USA	Oregon	Lake_Co.	39.1174	-122.8
CAS_188844	1	USA	Oregon	Lake_Co.	39.1174	-122.8
CAS_188845	1	USA	Oregon	Lake_Co.	38.7853	-122.546
CAS_188846	1	USA	Oregon	Lake_Co.	38.7853	-122.546
CAS_188847	1	USA	CA	Mendocino_Co.	39.0914	-123.263
CAS_188848	1	USA	CA	Mendocino_Co.	39.0711	-123.465
CAS_188849	1	USA	CA	Mendocino_Co.	39.0711	-123.465
CAS_188850	1	USA	CA	Merced_Co.	37.0773	-121.204
CAS_188851	1	USA	CA	San_Luis_Obispo_	35.3812	-120.28
CAS_188852	1	USA	CA	San_Luis_Obispo_	35.6194	-120.895
CAS_188853	1	USA	CA	San_Luis_Obispo_	35.3351	-120.221
CAS_188854	1	USA	CA	San_Luis_Obispo_	35.3538	-120.196
CAS_188855	1	USA	CA	San_Diego_Co.	32.6675	-116.502
CAS_188856	1	USA	CA	San_Diego_Co.	32.8451	-116.444
CAS_188857	1	USA	CA	San_Diego_Co.	33.3548	-116.875
CAS_188858	1	USA	CA	San_Diego_Co.	32.6675	-116.502
CAS_188859	1	USA	CA	San_Diego_Co.	32.6675	-116.502
CAS_188860	1	USA	CA	San_Diego_Co.	32.6675	-116.502
CAS_188861	1	USA	CA	San_Diego_Co.	32.6675	-116.502
CAS_188862	1	USA	CA	San_Diego_Co.	32.8837	-116.822
CAS_188863	1	USA	CA	San_Mateo_Co.	37.2873	-122.153
CAS_188864	1	USA	CA	San_Benito_Co.	36.5522	-121.261
CAS_188865	1	USA	CA	Napa_Co.	38.6524	-122.599
CAS_188866	1	USA	CA	Napa_Co.	38.6524	-122.599
CAS_188867	1	USA	CA	San_Bernardino_C	34.0874	-116.93
CAS_188868	1	USA	CA	San_Bernardino_C	34.0874	-116.93
CAS_188869	1	USA	CA	San_Bernardino_C	34.1524	-116.777
CAS_188870	1	USA	CA	Alameda_Co.	37.5364	-121.833
CAS_188871	1	USA	CA	Alameda_Co.	37.5364	-121.833
CAS_188872	1	USA	CA	Monterey_Co.	36.2489	-121.782
CAS_188873	1	USA	CA	Monterey_Co.	36.2489	-121.782
CAS_188874	1	USA	CA	Monterey_Co.	36.2959	-121.617
CAS_188875	1	USA	CA	Monterey_Co.	35.9728	-121.44
CAS_188876	1	USA	CA	Monterey_Co.	35.9398	-121.425
CAS_188877	1	USA	CA	Monterey_Co.	36.2458	-121.55
CAS_188878	1	USA	CA	Monterey_Co.	36.2458	-121.55
CAS_188879	1	USA	CA	Monterey_Co.	36.0005	-121.476
CAS_188880	1	USA	CA	Monterey_Co.	36.1104	-121.414
CAS_188881	1	USA	CA	Monterey_Co.	36.1104	-121.414
CAS_188882	1	USA	CA	Monterey_Co.	36.1104	-121.414
CAS_188883	1	USA	CA	Monterey_Co.	36.0852	-121.419
CAS_188884	1	USA	CA	Monterey_Co.	36.0852	-121.419
CAS_188885	1	USA	CA	Monterey_Co.	36.0852	-121.419
CAS_188886	1	USA	CA	Monterey_Co.	36.0852	-121.419
CAS_188887	1	USA	CA	Santa_Clara_Co.	37.1864	-121.544
CAS_188888	1	USA	CA	Santa_Clara_Co.	37.3994	-121.799
CAS_188889	1	USA	CA	Santa_Clara_Co.	37.269	-121.9
CAS_188890	1	USA	CA	Santa_Clara_Co.	37.2989	-121.859
CAS_188891	1	USA	CA	Santa_Clara_Co.	37.2955	-121.861
CAS_188892	1	USA	CA	Santa_Clara_Co.	37.0708	-121.218
CAS_188893	1	USA	CA	Santa_Clara_Co.	37.086	-121.794
CAS_188894	1	USA	CA	Santa_Clara_Co.	37.2854	-121.857
CAS_188895	1	USA	CA	Santa_Clara_Co.	37.2854	-121.857
CAS_188897	1	USA	CA	Santa_Clara_Co.	37.2579	-121.75
CAS_188898	1	USA	CA	Santa_Clara_Co.	37.2579	-121.75
CAS_188899	1	USA	CA	Santa_Clara_Co.	37.2117	-121.888
CAS_188900	1	USA	CA	Santa_Clara_Co.	37.1962	-121.87
CAS_188901	1	USA	CA	Santa_Clara_Co.	37.2869	-122.151
CAS_188902	1	USA	CA	Santa_Clara_Co.	37.2856	-121.86
CAS_188903	1	USA	CA	Santa_Clara_Co.	37.1247	-121.703
CAS_188904	1	USA	CA	Santa_Clara_Co.	37.3494	-121.611
CAS_188905	1	USA	CA	Santa_Clara_Co.	37.2413	-122.105
CAS_188906	1	USA	CA	Santa_Clara_Co.	37.2413	-122.105
CAS_188907	1	USA	CA	Santa_Clara_Co.	37.1932	-121.872
CAS_188908	1	USA	CA	Santa_Clara_Co.	37.2116	-122.047
CAS_188909	1	USA	CA	Santa_Clara_Co.	37.1939	-121.549
CAS_188910	1	USA	CA	Santa_Clara_Co.	37.1939	-121.549
CAS_188911	1	USA	CA	Santa_Clara_Co.	37.2154	-121.782
CAS_188912	1	USA	CA	Santa_Clara_Co.	37.3481	-121.71
CAS_188913	1	USA	CA	Santa_Clara_Co.	37.3481	-121.71
CAS_188914	1	USA	CA	Santa_Clara_Co.	37.3481	-121.71
CAS_188915	1	USA	CA	Santa_Clara_Co.	37.3481	-121.71
CAS_188916	1	USA	CA	Santa_Clara_Co.	37.2831	-121.795
CAS_188917	1	USA	CA	Santa_Clara_Co.	37.2831	-121.795
CAS_188918	1	USA	CA	Santa_Clara_Co.	37.2503	-121.766
CAS_188919	1	USA	CA	Santa_Clara_Co.	37.2503	-121.766
CAS_188920	1	USA	CA	Santa_Clara_Co.	37.1795	-121.788
CAS_188921	1	USA	CA	Santa_Clara_Co.	37.1962	-121.87
CAS_188922	1	USA	CA	Santa_Clara_Co.	37.1962	-121.87
CAS_188923	1	USA	CA	Santa_Clara_Co.	37.1061	-121.476
CAS_188924	1	USA	CA	Santa_Clara_Co.	37.1739	-121.859
CAS_188925	1	USA	CA	Santa_Clara_Co.	37.1739	-121.859
CAS_188926	1	USA	CA	Santa_Clara_Co.	37.1739	-121.859
CAS_188927	1	USA	CA	Santa_Clara_Co.	37.1739	-121.859
CAS_188928	1	USA	CA	Santa_Clara_Co.	37.1993	-121.558
CAS_188929	1	USA	CA	Santa_Clara_Co.	37.1745	-121.844
CAS_188930	1	USA	CA	Santa_Clara_Co.	37.2601	-121.783
CAS_188931	1	USA	CA	Santa_Clara_Co.	37.1247	-121.703
CAS_188932	1	USA	CA	Santa_Clara_Co.	37.3314	-121.694
CAS_188933	1	USA	CA	Santa_Clara_Co.	37.2865	-121.783
CAS_188934	1	USA	CA	Santa_Clara_Co.	37.2583	-122.12
CAS_188937	1	USA	CA	Santa_Barbara_Co	35.0378	-120.036
CAS_188938	1	USA	CA	Santa_Cruz_Co.	37.1261	-122.121
CAS_188939	1	USA	CA	Santa_Cruz_Co.	37.0182	-121.724
CAS_188940	1	USA	CA	Santa_Cruz_Co.	37.2471	-122.13
CAS_188941	1	USA	CA	Santa_Cruz_Co.	37.2472	-122.136
CAS_188942	1	USA	CA	Santa_Cruz_Co.	37.245	-122.108
CAS_188943	1	USA	CA	Santa_Cruz_Co.	37.1339	-122.138
CAS_188944	1	USA	CA	Santa_Cruz_Co.	37.1339	-122.138
CAS_188945	0	USA	CA	Inyo_Co.	36.553	-117.575
CAS_188946	0	USA	CA	San_Joaquin_Co.	37.6619	-121.47
CAS_188947	0	USA	CA	San_Joaquin_Co.	37.6619	-121.47
CAS_188948	1	USA	CA	Santa_Clara_Co.	37.185	-121.987
CAS_188950	0	USA	CA	Calaveras_Co.	37.9833	-120.533
CAS_188951	0	USA	CA	Calaveras_Co.	37.9833	-120.533
CAS_188952	0	USA	CA	San_Benito_Co.	36.6604	-121.112
CAS_188953	0	USA	CA	San_Benito_Co.	36.5567	-120.836
CAS_188954	0	USA	CA	San_Benito_Co.	36.5567	-120.836
CAS_188955	0	USA	CA	San_Benito_Co.	36.3778	-120.917
CAS_188956	0	USA	CA	San_Benito_Co.	36.368	-120.84
CAS_188957	0	USA	CA	San_Luis_Obispo_	35.0269	-119.49
CAS_188958	0	USA	CA	San_Luis_Obispo_	35.0649	-119.708
CAS_188959	0	USA	CA	Stanislaus_Co.	37.6456	-120.456
CAS_188960	0	USA	CA	Stanislaus_Co.	37.6456	-120.456
CAS_188961	0	USA	CA	Kern_Co.	35.4756	-118.724
CAS_188962	0	USA	CA	Kern_Co.	35.4788	-118.82
CAS_188963	0	USA	CA	Kern_Co.	35.4567	-118.828
CAS_188964	0	USA	CA	Kern_Co.	35.4756	-118.724
CAS_188965	0	USA	CA	Kern_Co.	35.4756	-118.724
CAS_188966	0	USA	CA	Kern_Co.	35.4756	-118.724
CAS_188967	0	USA	CA	Kern_Co.	35.4756	-118.724
CAS_188968	0	USA	CA	Kern_Co.	35.3513	-119.822
CAS_188969	0	USA	CA	Mariposa_Co.	37.6125	-120.133
CAS_188970	0	USA	CA	Mariposa_Co.	37.6125	-120.133
CAS_188971	0	USA	CA	Mariposa_Co.	37.6992	-120.187
CAS_188972	0	USA	CA	Madera_Co.	37.2392	-119.727
CAS_188973	0	USA	CA	Madera_Co.	37.2494	-119.727
CAS_188974	0	USA	CA	Madera_Co.	37.2494	-119.727
CAS_188975	0	USA	CA	Madera_Co.	37.2494	-119.727
CAS_188976	0	USA	CA	Madera_Co.	37.1669	-119.912
CAS_188977	0	USA	CA	Fresno_Co.	36.6628	-120.787
CAS_188978	0	USA	CA	Fresno_Co.	36.7024	-120.804
CAS_188979	0	USA	CA	Fresno_Co.	36.6594	-120.777
CAS_188980	0	USA	CA	Fresno_Co.	36.6969	-120.798
CAS_188981	0	USA	CA	Fresno_Co.	36.8589	-119.12
CAS_188982	0	USA	CA	Fresno_Co.	36.8589	-119.12
CAS_188983	0	USA	CA	Fresno_Co.	36.8589	-119.12
CAS_188984	0	USA	CA	Fresno_Co.	36.8589	-119.12
CAS_188985	0	USA	CA	Fresno_Co.	36.8589	-119.12
CAS_188986	0	USA	CA	Fresno_Co.	36.7295	-120.794
CAS_188987	0	USA	CA	Amador_Co.	38.3597	-120.992
CAS_188988	0	USA	CA	Amador_Co.	38.3347	-120.823
CAS_188989	0	USA	CA	Amador_Co.	38.3597	-120.992
CAS_188990	0	USA	CA	Amador_Co.	38.3597	-120.992
CAS_188991	0	USA	CA	Amador_Co.	38.3597	-120.992
CAS_188992	0	USA	CA	Tuolumne_Co.	37.8383	-120.232
CAS_188993	0	USA	CA	Tuolumne_Co.	38.0161	-120.248
CAS_188994	0	USA	CA	Tuolumne_Co.	37.9642	-120.485
CAS_19119	2	Mexico	Baja_Cali	NA	25.0667	-111.667
CAS_195441	0	USA	CA	Monterey_Co.	35.9972	-120.47
CAS_195442	0	USA	CA	Monterey_Co.	35.9972	-120.47
CAS_197508	1	USA	CA	Santa_Clara_Co.	37.2899	-121.867
CAS_197510	1	USA	CA	San_Bernardino_C	34.1527	-116.867
CAS_197512	1	USA	CA	Santa_Clara_Co.	37.2976	-121.796
CAS_197516	1	USA	CA	Los_Angeles_Co.	34.2433	-117.971
CAS_197517	1	USA	CA	Los_Angeles_Co.	34.3191	-117.999
CAS_199	0	USA	CA	Fresno_Co.	36.7478	-119.771
CAS_199492	1	USA	CA	Santa_Cruz_Co.	36.9348	-121.823
CAS_1997	1	USA	CA	San_Mateo_Co.	37.2618	-122.324
CAS_199836	1	USA	CA	Riverside_Co.	33.7402	-116.793
CAS_200399	1	USA	CA	San_Diego_Co.	32.5669	-116.772
CAS_200629	1	USA	CA	Riverside_Co.	33.6749	-117.001
CAS_200630	1	USA	CA	Riverside_Co.	33.6749	-117.001
CAS_200643	1	USA	CA	Riverside_Co.	33.6904	-117.028
CAS_200644	1	USA	CA	Riverside_Co.	33.6904	-117.028
CAS_200645	1	USA	CA	Riverside_Co.	33.6913	-117.027
CAS_200646	1	USA	CA	Riverside_Co.	33.6913	-117.027
CAS_200647	1	USA	CA	Riverside_Co.	33.6913	-117.027
CAS_200658	1	USA	CA	Riverside_Co.	33.6939	-117.014
CAS_200674	1	USA	CA	Riverside_Co.	33.6753	-117.012
CAS_200683	1	USA	CA	Riverside_Co.	33.6765	-116.994
CAS_200989	1	USA	CA	Orange_Co.	33.6061	-117.811
CAS_2011	1	USA	CA	Santa_Cruz_Co.	36.9886	-121.805
CAS_201256	1	USA	CA	Mendocino_Co.	39.8563	-123.024
CAS_201257	1	USA	CA	Mendocino_Co.	39.8563	-123.024
CAS_201259	1	USA	CA	Mendocino_Co.	39.8583	-123.014
CAS_2018	1	USA	CA	Santa_Clara_Co.	37.3968	-121.8
CAS_202568	1	USA	CA	Tehama_Co.	39.8205	-122.645
CAS_202573	1	USA	CA	Colusa_Co.	39.3795	-122.649
CAS_202586	1	USA	CA	Glenn_Co.	39.393	-122.661
CAS_202587	1	USA	CA	Glenn_Co.	39.393	-122.661
CAS_202591	1	USA	CA	Glenn_Co.	39.3969	-122.664
CAS_202600	1	USA	CA	Glenn_Co.	39.3902	-122.661
CAS_202609	1	USA	CA	Colusa_Co.	39.3684	-122.641
CAS_202611	1	USA	CA	Glenn_Co.	39.5591	-122.635
CAS_202629	1	USA	CA	Mendocino_Co.	39.8363	-123.186
CAS_202952	1	USA	Nevada	Washoe_Co.	41.4926	-119.494
CAS_202953	1	USA	Nevada	Washoe_Co.	41.4936	-119.494
CAS_202954	1	USA	Nevada	Washoe_Co.	41.4922	-119.491
CAS_203110	1	USA	CA	Modoc_Co.	41.7085	-120.323
CAS_203151	1	USA	Nevada	Yolo_Co.	38.8634	-122.369
CAS_203286	1	USA	CA	Sierra_Co.	39.5674	-120.616
CAS_203287	1	USA	CA	Sierra_Co.	39.5674	-120.616
CAS_203475	1	USA	CA	Santa_Cruz_Co.	37.2152	-122.217
CAS_203542	1	USA	CA	Santa_Cruz_Co.	37.2152	-122.217
CAS_204215	1	USA	CA	San_Mateo_Co.	37.5712	-122.417
CAS_204250	1	USA	CA	San_Mateo_Co.	37.5527	-122.418
CAS_204273	1	USA	CA	San_Mateo_Co.	37.5492	-122.398
CAS_204277	1	USA	CA	San_Mateo_Co.	37.5529	-122.418
CAS_204286	1	USA	CA	San_Mateo_Co.	37.5324	-122.376
CAS_204296	1	USA	CA	San_Mateo_Co.	37.5747	-122.424
CAS_204301	1	USA	CA	San_Mateo_Co.	37.575	-122.424
CAS_204303	1	USA	CA	San_Mateo_Co.	37.5729	-122.424
CAS_204306	1	USA	CA	San_Mateo_Co.	37.5759	-122.425
CAS_204312	1	USA	CA	San_Mateo_Co.	37.5748	-122.425
CAS_204629	1	USA	CA	San_Mateo_Co.	37.5753	-122.447
CAS_204824	1	USA	CA	San_Mateo_Co.	37.5588	-122.473
CAS_204828	1	USA	CA	San_Mateo_Co.	37.5556	-122.468
CAS_205209	1	USA	CA	Yuba_Co.	39.4055	-121.177
CAS_205210	1	USA	CA	Yuba_Co.	39.4055	-121.177
CAS_205211	1	USA	CA	Yuba_Co.	39.4055	-121.177
CAS_205214	1	USA	CA	Yuba_Co.	39.4742	-121.138
CAS_205217	1	USA	CA	Yuba_Co.	39.4774	-121.076
CAS_205229	1	USA	CA	Yuba_Co.	39.3935	-121.164
CAS_205358	1	USA	CA	Butte_Co.	39.7438	-121.361
CAS_205646	1	USA	CA	Butte_Co.	39.616	-121.141
CAS_205647	1	USA	CA	Butte_Co.	39.616	-121.141
CAS_205648	1	USA	CA	Butte_Co.	39.616	-121.141
CAS_205649	1	USA	CA	Butte_Co.	39.616	-121.141
CAS_205653	1	USA	CA	Butte_Co.	39.6083	-121.145
CAS_205654	1	USA	CA	Butte_Co.	39.6019	-121.131
CAS_205655	1	USA	CA	Butte_Co.	39.6019	-121.131
CAS_205656	1	USA	CA	Butte_Co.	39.6019	-121.131
CAS_205657	1	USA	CA	Butte_Co.	39.6019	-121.131
CAS_205658	1	USA	CA	Butte_Co.	39.6019	-121.131
CAS_205666	1	USA	CA	Yuba_Co.	39.6043	-121.061
CAS_205671	1	USA	CA	Yuba_Co.	39.6081	-121.058
CAS_205672	1	USA	CA	Yuba_Co.	39.6081	-121.058
CAS_205673	1	USA	CA	Yuba_Co.	39.6081	-121.058
CAS_205674	1	USA	CA	Yuba_Co.	39.6081	-121.058
CAS_205707	1	USA	CA	Butte_Co.	39.6878	-121.196
CAS_205708	1	USA	CA	Butte_Co.	39.6878	-121.196
CAS_205709	1	USA	CA	Butte_Co.	39.6878	-121.196
CAS_205728	1	USA	CA	Santa_Cruz_Co.	37.2111	-122.211
CAS_205729	1	USA	CA	Santa_Cruz_Co.	37.2142	-122.214
CAS_205730	1	USA	CA	Santa_Cruz_Co.	37.2142	-122.214
CAS_205781	0	USA	CA	Madera_Co.	37.2517	-119.706
CAS_205791	0	USA	CA	Kern_Co.	34.8334	-118.936
CAS_205798	1	USA	CA	Monterey_Co.	36.3719	-121.56
CAS_205799	1	USA	CA	Monterey_Co.	36.3719	-121.56
CAS_205817	1	USA	CA	Butte_Co.	39.6887	-121.196
CAS_206020	1	USA	CA	Plumas_Co.	39.8931	-120.418
CAS_206109	1	USA	CA	Plumas_Co.	40.0754	-120.238
CAS_206110	1	USA	CA	Plumas_Co.	40.0754	-120.238
CAS_206111	1	USA	CA	Plumas_Co.	40.0754	-120.238
CAS_206307	1	USA	CA	Yuba_Co.	39.6164	-121.035
CAS_206433	1	USA	CA	Yuba_Co.	39.5865	-121.057
CAS_206441	0	USA	CA	Kern_Co.	35.7195	-118.611
CAS_206442	0	USA	CA	Kern_Co.	35.7195	-118.611
CAS_206449	1	USA	CA	Humboldt_Co.	41.0231	-123.637
CAS_207096	1	USA	CA	Colusa_Co.	39.0558	-122.471
CAS_207107	1	USA	CA	Santa_Clara_Co.	37.2856	-121.804
CAS_208654	0	USA	CA	Alameda_Co.	37.6994	-121.583
CAS_208667	1	USA	CA	Santa_Cruz_Co.	37.2144	-122.218
CAS_208668	1	USA	CA	Santa_Cruz_Co.	37.2144	-122.218
CAS_208687	1	USA	CA	Santa_Clara_Co.	37.2658	-121.79
CAS_208688	1	USA	CA	Santa_Clara_Co.	37.2658	-121.79
CAS_208696	0	USA	CA	Alameda_Co.	37.6994	-121.583
CAS_208719	0	USA	CA	Fresno_Co.	36.9793	-119.325
CAS_208724	0	USA	CA	Fresno_Co.	36.9847	-119.324
CAS_208730	0	USA	CA	Fresno_Co.	36.9917	-119.323
CAS_208733	0	USA	CA	Fresno_Co.	36.9906	-119.324
CAS_208735	0	USA	CA	Fresno_Co.	36.9896	-119.324
CAS_208739	0	USA	CA	Fresno_Co.	36.9893	-119.329
CAS_208740	0	USA	CA	Fresno_Co.	36.9894	-119.33
CAS_208741	0	USA	CA	Fresno_Co.	36.9894	-119.33
CAS_208744	0	USA	CA	Fresno_Co.	36.9914	-119.324
CAS_208747	0	USA	CA	Fresno_Co.	36.9172	-119.274
CAS_208750	0	USA	CA	Fresno_Co.	36.9186	-119.275
CAS_208754	0	USA	CA	Fresno_Co.	36.9208	-119.278
CAS_208755	0	USA	CA	Fresno_Co.	36.9208	-119.278
CAS_208794	0	USA	CA	Fresno_Co.	37.0235	-119.279
CAS_208795	0	USA	CA	Fresno_Co.	37.0259	-119.279
CAS_208799	0	USA	CA	Fresno_Co.	37.0297	-119.278
CAS_208806	0	USA	CA	Fresno_Co.	37.041	-119.311
CAS_208812	0	USA	CA	Fresno_Co.	37.0383	-119.319
CAS_208823	0	USA	CA	Fresno_Co.	36.9216	-119.303
CAS_208824	0	USA	CA	Fresno_Co.	36.9216	-119.303
CAS_208842	0	USA	CA	Fresno_Co.	36.9945	-119.32
CAS_208848	0	USA	CA	Fresno_Co.	36.9995	-119.325
CAS_208885	0	USA	CA	Mariposa_Co.	37.6374	-119.873
CAS_208900	0	USA	CA	Mariposa_Co.	37.638	-119.874
CAS_208901	0	USA	CA	Mariposa_Co.	37.6372	-119.873
CAS_208902	0	USA	CA	Mariposa_Co.	37.6406	-119.865
CAS_208916	0	USA	CA	Mariposa_Co.	37.6451	-119.877
CAS_208930	0	USA	CA	Mariposa_Co.	37.5715	-119.715
CAS_208931	0	USA	CA	Mariposa_Co.	37.5776	-119.711
CAS_208951	1	USA	CA	Monterey_Co.	36.0927	-121.401
CAS_209016	1	USA	CA	Mendocino_Co.	39.9304	-123.051
CAS_209063	1	USA	CA	Glenn_Co.	39.6017	-122.872
CAS_2092	1	USA	Oregon	Lake_Co.	38.9781	-122.838
CAS_209281	1	USA	CA	Plumas_Co.	40.1128	-120.467
CAS_209282	1	USA	CA	Plumas_Co.	40.1128	-120.467
CAS_209293	1	USA	CA	Plumas_Co.	40.1451	-120.405
CAS_209334	1	USA	CA	Plumas_Co.	40.0836	-120.539
CAS_209448	1	USA	CA	Plumas_Co.	40.1179	-121.226
CAS_209462	1	USA	CA	Sierra_Co.	39.6303	-121.002
CAS-SUR 21	1	USA	CA	Riverside_Co.	33.8103	-116.675
CAS_21011	1	USA	CA	Sonoma_Co.	38.622	-123.183
CAS_21013	1	USA	CA	Sonoma_Co.	38.622	-123.183
CAS_21014	1	USA	CA	Sonoma_Co.	38.622	-123.183
CAS_212702	1	USA	CA	Colusa_Co.	39.2761	-122.591
CAS_212735	1	USA	CA	Colusa_Co.	39.2909	-122.561
CAS_212775	1	USA	CA	Tulare_Co.	35.98	-118.583
CAS_212853	0	USA	CA	Tulare_Co.	35.9024	-118.65
CAS_212857	0	USA	CA	Tulare_Co.	35.9209	-118.674
CAS_212867	0	USA	CA	Tulare_Co.	35.9223	-118.668
CAS_212936	0	USA	CA	Madera_Co.	37.2603	-119.354
CAS_212981	0	USA	CA	Madera_Co.	37.4101	-119.332
CAS_213111	1	USA	CA	Tulare_Co.	35.8299	-118.285
CAS_213206	1	USA	CA	Kern_Co.	35.4773	-118.608
CAS_219535	1	USA	Oregon	Lake_Co.	39.5252	-122.854
CAS-SUR 22	1	USA	CA	Riverside_Co.	33.8103	-116.675
CAS_22039	0	USA	CA	Contra_Costa_Co.	37.8456	-121.72
CAS_22040	0	USA	CA	Contra_Costa_Co.	37.8456	-121.72
CAS_22041	0	USA	CA	Contra_Costa_Co.	37.8456	-121.72
CAS_22042	1	USA	CA	San_Mateo_Co.	37.2637	-122.209
CAS_22043	1	USA	CA	San_Mateo_Co.	37.2637	-122.209
CAS_220740	1	USA	CA	Mendocino_Co.	39.966	-123.022
CAS_220741	1	USA	CA	Mendocino_Co.	39.966	-123.022
CAS_220815	1	USA	Oregon	Lake_Co.	39.4208	-122.851
CAS_220833	1	USA	Oregon	Lake_Co.	39.4444	-122.808
CAS_220834	1	USA	Oregon	Lake_Co.	39.4444	-122.808
CAS_220889	0	USA	CA	Tulare_Co.	36.2034	-118.65
CAS_220890	0	USA	CA	Tulare_Co.	36.2034	-118.65
CAS_220891	0	USA	CA	Tulare_Co.	36.2034	-118.65
CAS_220915	0	USA	CA	Tulare_Co.	35.8464	-118.633
CAS_220928	1	USA	Oregon	Lake_Co.	39.3181	-122.841
CAS_220974	1	USA	CA	Mendocino_Co.	39.5929	-122.973
CAS_220999	1	USA	CA	Tehama_Co.	39.9922	-122.884
CAS_221017	1	USA	CA	Tehama_Co.	39.8806	-122.773
CAS_22152	1	USA	CA	San_Diego_Co.	32.6087	-116.483
CAS_223380	1	USA	Nevada	White_Pine_Co.	38.9897	-114.222
CAS_223422	1	USA	Nevada	White_Pine_Co.	38.8841	-114.187
CAS_223426	1	USA	Nevada	White_Pine_Co.	38.9124	-114.15
CAS_223635	0	USA	CA	Kern_Co.	35.3886	-117.758
CAS_223636	1	USA	CA	Kern_Co.	35.3458	-119.08
CAS_223637	0	USA	CA	Kern_Co.	35.3542	-119.044
CAS_223703	1	USA	CA	Tehama_Co.	39.8276	-122.628
CAS_223708	1	USA	CA	Glenn_Co.	39.7148	-122.616
CAS_223944	1	USA	CA	San_Mateo_Co.	37.4269	-122.234
CAS_224088	0	USA	CA	Kern_Co.	35.7439	-118.584
CAS_224090	0	USA	CA	Kern_Co.	35.7185	-118.597
CAS_224103	1	USA	CA	Tulare_Co.	36.236	-118.52
CAS_224130	1	USA	CA	Tulare_Co.	36.1946	-118.486
CAS_224171	1	USA	CA	Tulare_Co.	36.2164	-118.498
CAS_224184	1	USA	CA	Tulare_Co.	35.9845	-118.577
CAS_224798	0	USA	CA	Tulare_Co.	36.65	-118.935
CAS_224808	0	USA	CA	Tulare_Co.	36.2108	-118.765
CAS_224934	0	USA	CA	Fresno_Co.	36.7455	-119.006
CAS_224949	0	USA	CA	Fresno_Co.	36.8012	-119.174
CAS_22603	1	USA	CA	San_Diego_Co.	32.6031	-116.482
CAS_22604	0	USA	CA	San_Diego_Co.	32.6031	-116.482
CAS_22605	1	USA	CA	San_Diego_Co.	32.8572	-116.921
CAS_22606	1	USA	CA	San_Mateo_Co.	37.2637	-122.209
CAS_22607	1	USA	CA	San_Mateo_Co.	37.2637	-122.209
CAS_227288	1	USA	CA	Butte_Co.	40.0504	-121.49
CAS_227646	1	USA	CA	Plumas_Co.	40.0841	-121.037
CAS_227890	1	USA	Nevada	White_Pine_Co.	39.0056	-114.219
CAS_227932	1	USA	Nevada	White_Pine_Co.	39.0201	-114.234
CAS_227942	1	USA	Nevada	White_Pine_Co.	38.9759	-114.182
CAS_227968	1	USA	Nevada	White_Pine_Co.	39.0439	-114.515
CAS_227972	1	USA	Nevada	White_Pine_Co.	38.9911	-114.238
CAS_227988	1	USA	CA	Los_Angeles_Co.	34.1118	-118.772
CAS_228294	1	USA	Oregon	Wasco_Co.	45.5741	-121.237
CAS_228303	1	USA	Oregon	Jackson_Co.	42.1579	-122.618
CAS_229253	1	USA	CA	Siskiyou_Co.	41.8545	-122.57
CAS-SUR 23	1	USA	CA	Riverside_Co.	33.8103	-116.675
CAS_23280	0	USA	CA	Merced_Co.	36.9194	-120.946
CAS_23281	0	USA	CA	Merced_Co.	36.9194	-120.946
CAS_23282	0	USA	CA	Merced_Co.	36.9194	-120.946
CAS_23304	0	USA	CA	San_Benito_Co.	36.6353	-120.652
CAS_23329	0	USA	CA	Alameda_Co.	37.6385	-121.576
CAS_23330	0	USA	CA	Alameda_Co.	37.6385	-121.576
CAS_23331	0	USA	CA	Alameda_Co.	37.6385	-121.576
CAS_23332	0	USA	CA	Alameda_Co.	37.6385	-121.576
CAS-SUR 24	1	USA	CA	Riverside_Co.	33.8103	-116.675
CAS-SUR 25	1	USA	CA	Riverside_Co.	33.8103	-116.675
CAS_2593	1	USA	CA	Siskiyou_Co.	41.6078	-122.839
CAS-SUR 26	1	USA	CA	Riverside_Co.	33.8103	-116.675
CAS_262	1	USA	CA	Santa_Barbara_Co	34.4208	-119.697
CAS_263	1	USA	CA	Santa_Barbara_Co	34.4208	-119.697
CAS_264	1	USA	CA	Santa_Barbara_Co	34.4208	-119.697
CAS_265	1	USA	CA	Santa_Barbara_Co	34.4208	-119.697
CAS_266	1	USA	CA	Santa_Barbara_Co	34.4208	-119.697
CAS_267	1	USA	CA	Santa_Barbara_Co	34.4208	-119.697
CAS_26897	1	USA	CA	Los_Angeles_Co.	33.3428	-118.327
CAS_26985	1	USA	CA	Monterey_Co.	36.555	-121.918
CAS_26986	1	USA	CA	Monterey_Co.	36.555	-121.918
CAS_26987	1	USA	CA	Monterey_Co.	36.555	-121.918
CAS_26988	1	USA	CA	Monterey_Co.	36.555	-121.918
CAS_26989	1	USA	CA	Monterey_Co.	36.555	-121.918
CAS_SUR 27	1	USA	CA	Riverside_Co.	33.8103	-116.675
CAS_27138	1	USA	CA	Sonoma_Co.	38.3242	-122.487
CAS_27139	1	USA	CA	Sonoma_Co.	38.3242	-122.487
CAS_27140	1	USA	CA	Sonoma_Co.	38.3242	-122.487
CAS_27273	1	USA	CA	San_Diego_Co.	32.7153	-117.156
CAS_27274	1	USA	CA	San_Diego_Co.	32.7153	-117.156
CAS_2731	1	USA	CA	Santa_Cruz_Co.	37.1675	-122.221
CAS_2732	1	USA	CA	Santa_Cruz_Co.	37.1675	-122.221
CAS_27322	1	USA	CA	Marin_Co.	38.0114	-122.701
CAS_27323	1	USA	CA	Marin_Co.	38.0114	-122.701
CAS_2734	1	USA	CA	Santa_Cruz_Co.	37.1261	-122.121
CAS_27902	1	USA	CA	Sonoma_Co.	38.4253	-122.958
CAS_27903	1	USA	CA	Sonoma_Co.	38.4253	-122.958
CAS_27904	1	USA	CA	Sonoma_Co.	38.4253	-122.958
CAS_27905	1	USA	CA	Sonoma_Co.	38.4253	-122.958
CAS-SUR 28	1	USA	CA	Riverside_Co.	33.8103	-116.675
CAS_28135	1	USA	CA	Sonoma_Co.	38.6955	-123.026
CAS_28136	1	USA	CA	Sonoma_Co.	38.6955	-123.026
CAS_28137	1	USA	CA	Sonoma_Co.	38.6955	-123.026
CAS_28138	1	USA	CA	Sonoma_Co.	38.6955	-123.026
CAS_28139	1	USA	CA	Sonoma_Co.	38.6955	-123.026
CAS_28140	1	USA	CA	Sonoma_Co.	38.6955	-123.026
CAS_28141	1	USA	CA	Sonoma_Co.	38.6955	-123.026
CAS_28142	1	USA	CA	Sonoma_Co.	38.6955	-123.026
CAS_28143	1	USA	CA	Sonoma_Co.	38.6955	-123.026
CAS_28327	1	USA	CA	Mendocino_Co.	39.265	-123.591
CAS_28328	1	USA	CA	Mendocino_Co.	39.265	-123.591
CAS_28329	1	USA	CA	Mendocino_Co.	39.265	-123.591
CAS_28330	1	USA	CA	Mendocino_Co.	39.265	-123.591
CAS_28331	1	USA	CA	Mendocino_Co.	39.265	-123.591
CAS_28332	1	USA	CA	Mendocino_Co.	39.265	-123.591
CAS_28333	1	USA	CA	Mendocino_Co.	39.265	-123.591
CAS_28334	1	USA	CA	Mendocino_Co.	39.265	-123.591
CAS_28335	1	USA	CA	Mendocino_Co.	39.265	-123.591
CAS_28336	1	USA	CA	Mendocino_Co.	39.265	-123.591
CAS_28337	1	USA	CA	Mendocino_Co.	39.265	-123.591
CAS_28338	1	USA	CA	Mendocino_Co.	39.265	-123.591
CAS_28339	1	USA	CA	Mendocino_Co.	39.265	-123.591
CAS_28340	1	USA	CA	Mendocino_Co.	39.265	-123.591
CAS_28341	1	USA	CA	Mendocino_Co.	39.265	-123.591
CAS_28342	1	USA	CA	Mendocino_Co.	39.265	-123.591
CAS_28343	1	USA	CA	Mendocino_Co.	39.265	-123.591
CAS_28344	1	USA	CA	Mendocino_Co.	39.265	-123.591
CAS_28345	1	USA	CA	Mendocino_Co.	39.265	-123.591
CAS_28346	1	USA	CA	Mendocino_Co.	39.265	-123.591
CAS_28817	1	USA	CA	Mendocino_Co.	39.7931	-123.247
CAS_28818	1	USA	CA	Mendocino_Co.	39.7931	-123.247
CAS-SUR 29	1	USA	CA	Riverside_Co.	33.8103	-116.675
CAS-SUR 3	1	USA	CA	Santa_Clara_Co.	37.3413	-121.905
CAS_3	1	USA	CA	Sonoma_Co.	38.6106	-122.868
CAS_306	1	USA	CA	San_Diego_Co.	32.9419	-116.603
CAS_307	1	USA	CA	San_Diego_Co.	32.9419	-116.603
CAS_308	1	USA	CA	San_Diego_Co.	32.9419	-116.603
CAS_30865	1	USA	CA	Alameda_Co.	37.774	-122.124
CAS_30866	1	USA	CA	Alameda_Co.	37.774	-122.124
CAS_3113	0	USA	CA	Mariposa_Co.	37.7256	-119.703
CAS_3114	0	USA	CA	Tuolumne_Co.	37.8179	-120.055
CAS_33375	1	USA	CA	Marin_Co.	37.8908	-122.522
CAS_3417	1	USA	CA	Santa_Clara_Co.	37.1392	-121.946
CAS_3418	0	USA	CA	Mariposa_Co.	37.7153	-119.677
CAS_3419	0	USA	CA	Mariposa_Co.	37.7153	-119.677
CAS_3420	0	USA	CA	El_Dorado_Co.	38.7476	-120.616
CAS_3421	0	USA	CA	San_Joaquin_Co.	37.9578	-121.29
CAS_3422	0	USA	CA	San_Luis_Obispo_	37.9578	-121.29
CAS_3423	1	USA	CA	Shasta_Co.	40.4483	-122.297
CAS_3424	1	USA	CA	San_Mateo_Co.	37.4032	-122.274
CAS_3425	1	USA	CA	Santa_Clara_Co.	37.4419	-122.142
CAS_3426	1	USA	CA	Santa_Clara_Co.	37.4272	-122.169
CAS_3428	0	USA	CA	Mariposa_Co.	37.7256	-119.703
CAS_3429	0	USA	CA	Mariposa_Co.	37.7256	-119.703
CAS_3430	0	USA	CA	Mariposa_Co.	37.7256	-119.703
CAS_3431	0	USA	CA	Tulare_Co.	35.8111	-118.842
CAS_3432	0	USA	CA	Tulare_Co.	35.8111	-118.842
CAS_3433	0	USA	CA	Tulare_Co.	35.8111	-118.842
CAS_3503	1	USA	CA	Marin_Co.	37.9342	-122.534
CAS_3507	1	USA	CA	Santa_Clara_Co.	37.2267	-121.974
CAS_35362	1	USA	CA	San_Diego_Co.	33.1083	-116.738
CAS_35363	0	USA	CA	San_Diego_Co.	33.1083	-116.738
CAS_36070	0	USA	CA	Tulare_Co.	36.4697	-118.918
CAS_3608	0	USA	CA	Calaveras_Co.	38.2719	-120.287
CAS_3639	0	USA	CA	El_Dorado_Co.	38.7476	-120.616
CAS_3640	0	USA	CA	El_Dorado_Co.	38.7476	-120.616
CAS_3641	0	USA	CA	El_Dorado_Co.	38.7476	-120.616
CAS_3642	0	USA	CA	El_Dorado_Co.	38.7476	-120.616
CAS_3643	0	USA	CA	El_Dorado_Co.	38.7476	-120.616
CAS_3644	0	USA	CA	El_Dorado_Co.	38.7476	-120.616
CAS_3645	0	USA	CA	El_Dorado_Co.	38.7476	-120.616
CAS_3646	0	USA	CA	El_Dorado_Co.	38.7476	-120.616
CAS_3647	0	USA	CA	El_Dorado_Co.	38.7476	-120.616
CAS_3648	0	USA	CA	El_Dorado_Co.	38.7476	-120.616
CAS_3729	1	USA	CA	Sonoma_Co.	38.4633	-122.987
CAS_3762	1	USA	CA	Alameda_Co.	37.8717	-122.272
CAS_3763	1	USA	CA	Marin_Co.	37.9275	-122.591
CAS_3766	1	USA	CA	Napa_Co.	38.58	-122.432
CAS_3774	1	USA	CA	Santa_Clara_Co.	37.4272	-122.169
CAS_3775	1	USA	CA	Santa_Clara_Co.	37.4272	-122.169
CAS_3776	1	USA	CA	Santa_Clara_Co.	37.4272	-122.169
CAS_3777	1	USA	CA	Santa_Clara_Co.	37.4272	-122.169
CAS_3778	1	USA	CA	Santa_Clara_Co.	37.4272	-122.169
CAS_3831	0	USA	CA	El_Dorado_Co.	38.7476	-120.616
CAS_38920	1	USA	CA	Los_Angeles_Co.	34.1043	-118.405
CAS_38942	1	USA	CA	Alameda_Co.	37.8717	-122.241
CAS_39001	0	USA	CA	Kern_Co.	35.0722	-118.604
CAS_39002	0	USA	CA	Kern_Co.	35.7336	-117.891
CAS_39186	0	USA	CA	Fresno_Co.	36.7478	-119.771
CAS_3969	1	USA	CA	Mendocino_Co.	39.4218	-123.409
CAS_39990	1	USA	CA	Los_Angeles_Co.	34.2242	-118.239
CAS-SUR 4	1	USA	CA	Placer_Co.	39.1486	-120.7
CAS_400	2	Mexico	Baja_Cali	NA	28.4167	-112.867
CAS_402	2	Mexico	Baja_Cali	NA	28.4167	-112.867
CAS_40301	0	USA	CA	San_Diego_Co.	32.6031	-116.482
CAS_4139	0	USA	CA	Mariposa_Co.	37.7256	-119.703
CAS_41672	1	USA	CA	Santa_Clara_Co.	37.4272	-122.169
CAS_41673	1	USA	CA	Santa_Clara_Co.	37.4272	-122.169
CAS_41674	1	USA	CA	Santa_Clara_Co.	37.4272	-122.169
CAS_43576	1	USA	CA	Sonoma_Co.	38.3489	-122.51
CAS_43999	1	USA	CA	Monterey_Co.	36.3394	-121.579
CAS_4519	1	USA	CA	Tulare_Co.	36.5533	-118.811
CAS_4735	1	USA	CA	Contra_Costa_Co.	37.8779	-122.228
CAS_4851	1	USA	CA	Tulare_Co.	36.4697	-118.918
CAS_48923	1	USA	CA	Monterey_Co.	36.4944	-121.868
CAS_48924	1	USA	CA	Monterey_Co.	36.4944	-121.868
CAS-SUR 5	1	USA	CA	Placer_Co.	39.1486	-120.7
CAS_50157	0	USA	CA	Mariposa_Co.	37.7256	-119.703
CAS_50158	0	USA	CA	Mariposa_Co.	37.7256	-119.703
CAS_5119	1	USA	CA	San_Diego_Co.	32.7153	-117.156
CAS_5120	1	USA	CA	San_Diego_Co.	32.7153	-117.156
CAS_5121	1	USA	CA	San_Diego_Co.	32.7153	-117.156
CAS_5151	1	USA	CA	San_Diego_Co.	32.9628	-117.035
CAS_5152	1	USA	CA	San_Diego_Co.	32.9628	-117.035
CAS_5239	1	USA	CA	San_Diego_Co.	32.6442	-116.781
CAS_5265	1	USA	CA	Santa_Clara_Co.	37.4419	-122.142
CAS_5279	1	USA	CA	Santa_Clara_Co.	37.2267	-121.974
CAS_53998	1	USA	CA	Alameda_Co.	37.8779	-122.228
CAS_5422	1	USA	CA	San_Bernardino_C	34.5361	-117.29
CAS_54242	1	USA	CA	San_Mateo_Co.	37.4081	-122.227
CAS_54243	1	USA	CA	San_Mateo_Co.	37.4081	-122.227
CAS_5494	0	USA	CA	San_Bernardino_C	34.2604	-117.499
CAS_55356	0	USA	CA	Kern_Co.	34.8858	-118.769
CAS_5766	0	USA	CA	San_Diego_Co.	33.385	-116.679
CAS_5834	1	USA	CA	Monterey_Co.	36.555	-121.918
CAS_5835	1	USA	CA	Monterey_Co.	36.555	-121.918
CAS_5836	1	USA	CA	Monterey_Co.	36.555	-121.918
CAS_5859	1	USA	CA	Santa_Clara_Co.	37.0542	-121.591
CAS_5863	1	USA	CA	Santa_Clara_Co.	37.0542	-121.591
CAS_5994	1	USA	CA	Monterey_Co.	36.555	-121.918
CAS_5995	1	USA	CA	Monterey_Co.	36.555	-121.918
CAS_5996	1	USA	CA	Monterey_Co.	36.555	-121.918
CAS-SUR 6	1	USA	CA	Santa_Clara_Co.	37.342	-121.642
CAS_6232	1	USA	CA	Monterey_Co.	36.6389	-121.929
CAS_63070	1	USA	CA	San_Mateo_Co.	37.5742	-122.378
CAS_63801	0	USA	CA	Kern_Co.	34.8736	-118.893
CAS_63817	0	USA	CA	Tulare_Co.	36.5642	-118.773
CAS_63969	0	USA	CA	Mariposa_Co.	37.7256	-119.703
CAS_63970	0	USA	CA	Mariposa_Co.	37.7256	-119.703
CAS_64475	1	USA	CA	San_Diego_Co.	32.7736	-116.727
CAS_64492	1	USA	CA	San_Diego_Co.	32.6442	-116.781
CAS_6466	1	USA	CA	Monterey_Co.	36.4944	-121.868
CAS_6467	1	USA	CA	Monterey_Co.	36.4944	-121.868
CAS_6468	1	USA	CA	Monterey_Co.	36.4944	-121.868
CAS_65307	0	USA	CA	Inyo_Co.	36.1011	-117.201
CAS_6583	1	USA	CA	Santa_Clara_Co.	37.4272	-122.169
CAS_65915	1	USA	CA	Marin_Co.	37.9111	-122.611
CAS_6607	1	USA	CA	El_Dorado_Co.	38.7297	-120.798
CAS_6660	1	USA	CA	Monterey_Co.	36.555	-121.918
CAS_6731	0	USA	CA	Tulare_Co.	36.4697	-118.918
CAS_6732	0	USA	CA	Tulare_Co.	36.4697	-118.918
CAS_6738	0	USA	CA	Tulare_Co.	36.5625	-118.751
CAS_6775	0	USA	CA	Kern_Co.	34.8736	-118.893
CAS_6776	0	USA	CA	Kern_Co.	34.8736	-118.893
CAS_6777	0	USA	CA	Kern_Co.	34.8736	-118.893
CAS_6778	0	USA	CA	Kern_Co.	34.8736	-118.893
CAS_71317	0	USA	CA	Kern_Co.	34.8736	-118.893
CAS_71365	1	USA	CA	Sonoma_Co.	38.5333	-123.084
CAS_71366	1	USA	CA	Sonoma_Co.	38.5333	-123.084
CAS_7165	1	USA	CA	San_Mateo_Co.	37.4081	-122.227
CAS_7166	1	USA	CA	San_Mateo_Co.	37.4081	-122.227
CAS_7167	1	USA	CA	Santa_Clara_Co.	37.4272	-122.169
CAS_7168	1	USA	CA	Santa_Clara_Co.	37.4419	-122.142
CAS_7169	1	USA	CA	Santa_Clara_Co.	37.4272	-122.169
CAS_7170	1	USA	CA	Santa_Clara_Co.	37.4419	-122.142
CAS_7171	1	USA	CA	San_Mateo_Co.	37.4081	-122.227
CAS_7172	1	USA	CA	Santa_Clara_Co.	37.4272	-122.169
CAS_7173	1	USA	CA	Santa_Clara_Co.	37.4272	-122.169
CAS_71996	1	USA	CA	Riverside_Co.	33.9533	-117.395
CAS_7216	1	USA	CA	Santa_Clara_Co.	37.4272	-122.169
CAS_7232	1	USA	CA	Alameda_Co.	37.5933	-121.89
CAS_7836	1	USA	CA	San_Mateo_Co.	37.4106	-122.308
CAS_78699	0	USA	CA	Monterey_Co.	36.0119	-120.581
CAS_7931	1	USA	CA	San_Mateo_Co.	37.4081	-122.227
CAS_7932	1	USA	CA	San_Mateo_Co.	37.4081	-122.227
CAS_7933	1	USA	CA	San_Mateo_Co.	37.4081	-122.227
CAS_7934	1	USA	CA	San_Mateo_Co.	37.4081	-122.227
CAS_7935	1	USA	CA	Santa_Clara_Co.	37.4272	-122.169
CAS_7936	1	USA	CA	Riverside_Co.	33.89	-116.683
CAS_79995	1	USA	CA	Mendocino_Co.	39.3934	-123.459
CAS_79996	1	USA	CA	Mendocino_Co.	39.3934	-123.459
CAS-SUR 8	1	USA	CA	Santa_Clara_Co.	37.3861	-122.083
CAS_80556	0	USA	CA	Kern_Co.	34.8367	-118.863
CAS_80557	0	USA	CA	Kern_Co.	34.8367	-118.863
CAS_80558	0	USA	CA	Kern_Co.	34.8367	-118.863
CAS_80644	1	USA	CA	Los_Angeles_Co.	34.6327	-118.727
CAS_80645	0	USA	CA	Kern_Co.	34.8736	-118.893
CAS_81540	1	USA	CA	Santa_Cruz_Co.	37.1675	-122.221
CAS_81541	1	USA	CA	Santa_Cruz_Co.	37.1675	-122.221
CAS_81542	1	USA	CA	Santa_Cruz_Co.	37.1675	-122.221
CAS_81543	1	USA	CA	Santa_Cruz_Co.	37.1675	-122.221
CAS_81544	1	USA	CA	Santa_Cruz_Co.	37.1675	-122.221
CAS_81545	1	USA	CA	Santa_Cruz_Co.	37.1675	-122.221
CAS_81546	1	USA	CA	Santa_Cruz_Co.	37.1675	-122.221
CAS_81548	1	USA	CA	Santa_Cruz_Co.	37.0514	-122.072
CAS_81568	1	USA	CA	Santa_Cruz_Co.	37.1675	-122.221
CAS_81699	1	USA	CA	Mendocino_Co.	39.323	-123.302
CAS_8210	1	USA	CA	San_Mateo_Co.	37.5684	-122.402
CAS_84161	1	USA	CA	Trinity_Co.	40.4528	-123.507
CAS_87804	0	USA	CA	Inyo_Co.	36.5286	-117.55
CAS_87805	0	USA	CA	Inyo_Co.	36.5286	-117.55
CAS_87806	0	USA	CA	Inyo_Co.	36.5311	-117.555
CAS_87807	0	USA	CA	Inyo_Co.	36.5311	-117.555
CAS_87808	0	USA	CA	Inyo_Co.	36.5311	-117.555
CAS_87809	0	USA	CA	Inyo_Co.	36.5315	-117.556
CAS_87810	0	USA	CA	Inyo_Co.	36.5388	-117.566
CAS_87897	0	USA	CA	Inyo_Co.	36.5344	-117.561
CAS_87898	0	USA	CA	Inyo_Co.	36.5344	-117.561
CAS_87899	0	USA	CA	Inyo_Co.	36.5344	-117.561
CAS_87900	0	USA	CA	Inyo_Co.	36.5344	-117.561
CAS_87901	0	USA	CA	Inyo_Co.	36.5344	-117.561
CAS_87902	0	USA	CA	Inyo_Co.	36.5344	-117.561
CAS_87903	0	USA	CA	Inyo_Co.	36.5344	-117.561
CAS_87904	0	USA	CA	Inyo_Co.	36.5344	-117.561
CAS_87905	0	USA	CA	Inyo_Co.	36.5344	-117.561
CAS_87906	0	USA	CA	Inyo_Co.	36.5344	-117.561
CAS_87907	0	USA	CA	Inyo_Co.	36.5344	-117.561
CAS_87908	0	USA	CA	Inyo_Co.	36.5344	-117.561
CAS_87909	0	USA	CA	Inyo_Co.	36.5362	-117.564
CAS_87910	0	USA	CA	Inyo_Co.	36.5362	-117.564
CAS_87911	0	USA	CA	Inyo_Co.	36.5366	-117.565
CAS_87912	0	USA	CA	Inyo_Co.	36.5366	-117.565
CAS_87913	0	USA	CA	Inyo_Co.	36.5366	-117.565
CAS_87914	0	USA	CA	Inyo_Co.	36.536	-117.567
CAS_87915	0	USA	CA	Inyo_Co.	36.536	-117.567
CAS_87916	0	USA	CA	Inyo_Co.	36.5416	-117.567
CAS_87917	0	USA	CA	Inyo_Co.	36.5416	-117.567
CAS_87918	0	USA	CA	Inyo_Co.	36.5416	-117.567
CAS_87919	0	USA	CA	Inyo_Co.	36.5416	-117.567
CAS_87920	0	USA	CA	Inyo_Co.	36.5428	-117.568
CAS_87921	0	USA	CA	Inyo_Co.	36.5428	-117.568
CAS_87922	0	USA	CA	Inyo_Co.	36.5427	-117.569
CAS_87923	0	USA	CA	Inyo_Co.	36.5427	-117.569
CAS_87924	0	USA	CA	Inyo_Co.	36.5427	-117.569
CAS_87925	0	USA	CA	Inyo_Co.	36.5427	-117.569
CAS_87926	0	USA	CA	Inyo_Co.	36.5427	-117.569
CAS_87927	0	USA	CA	Inyo_Co.	36.5456	-117.573
CAS_87928	0	USA	CA	Inyo_Co.	36.5456	-117.573
CAS_87929	0	USA	CA	Inyo_Co.	36.5456	-117.573
CAS_87930	0	USA	CA	Inyo_Co.	36.5456	-117.573
CAS_87931	0	USA	CA	Inyo_Co.	36.5456	-117.573
CAS_87932	0	USA	CA	Inyo_Co.	36.5456	-117.573
CAS_87933	0	USA	CA	Inyo_Co.	36.5456	-117.573
CAS_87934	0	USA	CA	Inyo_Co.	36.5456	-117.573
CAS_87935	0	USA	CA	Inyo_Co.	36.5556	-117.577
CAS_87936	0	USA	CA	Inyo_Co.	36.5556	-117.577
CAS_87937	0	USA	CA	Inyo_Co.	36.5579	-117.58
CAS_87938	0	USA	CA	Inyo_Co.	36.5579	-117.58
CAS_87939	0	USA	CA	Inyo_Co.	36.5579	-117.58
CAS_87940	0	USA	CA	Inyo_Co.	36.5579	-117.58
CAS_87941	0	USA	CA	Inyo_Co.	36.5579	-117.58
CAS_87942	0	USA	CA	Inyo_Co.	36.5579	-117.58
CAS_87943	0	USA	CA	Inyo_Co.	36.5579	-117.58
CAS_87944	0	USA	CA	Inyo_Co.	36.5642	-117.59
CAS_87945	0	USA	CA	Inyo_Co.	36.5642	-117.59
CAS_87946	0	USA	CA	Inyo_Co.	36.5642	-117.59
CAS_87947	0	USA	CA	Inyo_Co.	36.5642	-117.59
CAS_87948	0	USA	CA	Inyo_Co.	36.5642	-117.59
CAS_87949	0	USA	CA	Inyo_Co.	36.5642	-117.59
CAS_88486	0	USA	CA	Inyo_Co.	36.5556	-117.577
CAS_88487	0	USA	CA	Inyo_Co.	36.5556	-117.577
CAS_89020	0	USA	CA	Inyo_Co.	36.5344	-117.561
CAS_89057	0	USA	CA	Inyo_Co.	36.5388	-117.566
CAS_89062	0	USA	CA	Inyo_Co.	36.5428	-117.568
CAS_89076	0	USA	CA	Inyo_Co.	36.5518	-117.575
CAS_89083	0	USA	CA	Inyo_Co.	36.5579	-117.58
CAS_89084	0	USA	CA	Inyo_Co.	36.5579	-117.58
CAS_89090	0	USA	CA	Inyo_Co.	36.5562	-117.578
CAS_89177	0	USA	CA	Inyo_Co.	36.5311	-117.555
CAS_89188	0	USA	CA	Inyo_Co.	36.5344	-117.561
CAS_89189	0	USA	CA	Inyo_Co.	36.5344	-117.561
CAS_89190	0	USA	CA	Inyo_Co.	36.5344	-117.561
CAS_89198	0	USA	CA	Inyo_Co.	36.5362	-117.564
CAS_89199	0	USA	CA	Inyo_Co.	36.5362	-117.564
CAS_89221	0	USA	CA	Inyo_Co.	36.5416	-117.567
CAS_89222	0	USA	CA	Inyo_Co.	36.5416	-117.567
CAS_89223	0	USA	CA	Inyo_Co.	36.5416	-117.567
CAS_89224	0	USA	CA	Inyo_Co.	36.5416	-117.567
CAS_89225	0	USA	CA	Inyo_Co.	36.5416	-117.567
CAS_89240	0	USA	CA	Inyo_Co.	36.5451	-117.573
CAS_89241	0	USA	CA	Inyo_Co.	36.5451	-117.573
CAS_89250	0	USA	CA	Inyo_Co.	36.5584	-117.58
CAS_89255	0	USA	CA	Inyo_Co.	36.5642	-117.59
CAS_89256	0	USA	CA	Inyo_Co.	36.5665	-117.603
CAS_89360	0	USA	CA	Inyo_Co.	36.5286	-117.55
CAS_89361	0	USA	CA	Inyo_Co.	36.5286	-117.55
CAS_89362	0	USA	CA	Inyo_Co.	36.5286	-117.55
CAS_89363	0	USA	CA	Inyo_Co.	36.5286	-117.55
CAS_89368	0	USA	CA	Inyo_Co.	36.5311	-117.555
CAS_89369	0	USA	CA	Inyo_Co.	36.5311	-117.555
CAS_89370	0	USA	CA	Inyo_Co.	36.5311	-117.555
CAS_89371	0	USA	CA	Inyo_Co.	36.5311	-117.555
CAS_89372	0	USA	CA	Inyo_Co.	36.5311	-117.555
CAS_89373	0	USA	CA	Inyo_Co.	36.5311	-117.555
CAS_89374	0	USA	CA	Inyo_Co.	36.5311	-117.555
CAS_89375	0	USA	CA	Inyo_Co.	36.5311	-117.555
CAS_89376	0	USA	CA	Inyo_Co.	36.5315	-117.556
CAS_89381	0	USA	CA	Inyo_Co.	36.5362	-117.564
CAS_89389	0	USA	CA	Inyo_Co.	36.5388	-117.566
CAS_89390	0	USA	CA	Inyo_Co.	36.5388	-117.566
CAS_89391	0	USA	CA	Inyo_Co.	36.5388	-117.566
CAS_89392	0	USA	CA	Inyo_Co.	36.5388	-117.566
CAS_89404	0	USA	CA	Inyo_Co.	36.5431	-117.571
CAS_89405	0	USA	CA	Inyo_Co.	36.5431	-117.571
CAS_89406	0	USA	CA	Inyo_Co.	36.5456	-117.573
CAS_89407	0	USA	CA	Inyo_Co.	36.5456	-117.573
CAS_89408	0	USA	CA	Inyo_Co.	36.5456	-117.573
CAS_89409	0	USA	CA	Inyo_Co.	36.5456	-117.573
CAS_89410	0	USA	CA	Inyo_Co.	36.5456	-117.573
CAS_89417	0	USA	CA	Inyo_Co.	36.5451	-117.573
CAS_89418	0	USA	CA	Inyo_Co.	36.5451	-117.573
CAS_89419	0	USA	CA	Inyo_Co.	36.5451	-117.573
CAS_89420	0	USA	CA	Inyo_Co.	36.5451	-117.573
CAS_89421	0	USA	CA	Inyo_Co.	36.5451	-117.573
CAS_89422	0	USA	CA	Inyo_Co.	36.5451	-117.573
CAS_89423	0	USA	CA	Inyo_Co.	36.5451	-117.573
CAS_89424	0	USA	CA	Inyo_Co.	36.5451	-117.573
CAS_89425	0	USA	CA	Inyo_Co.	36.5451	-117.573
CAS_89426	0	USA	CA	Inyo_Co.	36.5451	-117.573
CAS_89427	0	USA	CA	Inyo_Co.	36.5451	-117.573
CAS_89428	0	USA	CA	Inyo_Co.	36.5451	-117.573
CAS_89434	0	USA	CA	Inyo_Co.	36.5503	-117.574
CAS_89442	0	USA	CA	Inyo_Co.	36.5579	-117.58
CAS_89452	0	USA	CA	Inyo_Co.	36.5642	-117.59
CAS-SUR 9	1	USA	CA	Santa_Clara_Co.	37.4419	-122.142
CAS_90808	0	USA	CA	San_Bernardino_C	34.3709	-116.933
CAS_90832	0	USA	CA	San_Bernardino_C	34.3709	-116.933
CAS_90839	0	USA	CA	San_Bernardino_C	34.3709	-116.933
CAS_90840	0	USA	CA	San_Bernardino_C	34.3709	-116.933
CAS_90843	0	USA	CA	San_Bernardino_C	34.3709	-116.933
CAS_90846	0	USA	CA	San_Bernardino_C	34.3709	-116.933
CAS_91636	1	USA	CA	Mendocino_Co.	39.002	-123.084
CAS_9222	1	USA	CA	Mendocino_Co.	38.9778	-123.349
CAS_9223	1	USA	CA	Mendocino_Co.	38.9778	-123.349
CAS_9224	1	USA	CA	Mendocino_Co.	38.9778	-123.349
CAS_93420	0	USA	CA	Placer_Co.	38.94	-121.096
CAS_9484	0	USA	CA	San_Benito_Co.	36.4667	-121.175
AEH065	0	USA	CA	Los_Angeles_Co.	34.5837	-118.286
AEH071	0	USA	CA	Inyo_Co.	36.2458	-118.054
AEH072	0	USA	CA	Inyo_Co.	36.2458	-118.054
AEH081	0	USA	CA	Fresno_Co.	37.1817	-119.729
CRF226	0	USA	CA	Riverside_Co.	33.9764	-117.155
JQR-116	0	USA	CA	Riverside_Co.	33.4603	-117.17
JQR-121	0	USA	CA	Inyo_Co.	37.2508	-118.169
JQR063	0	USA	CA	Monterey_Co.	36.4708	-121.229
JQR064	0	USA	CA	Monterey_Co.	36.4708	-121.229
JQR065	1	USA	CA	Santa_Barbara_Co	34.5567	-120.042
JQR066	1	USA	CA	Santa_Barbara_Co	34.6867	-120.523
JQR067	0	USA	CA	Monterey_Co.	36.4792	-121.179
JQR068	0	USA	CA	Monterey_Co.	36.4708	-121.229
JQR073	1	USA	CA	Inyo_Co.	36.7839	-118.292
JQR074	1	USA	CA	Inyo_Co.	36.7839	-118.292
JQR075	1	USA	CA	Inyo_Co.	36.7839	-118.292
JQR076	1	USA	CA	Inyo_Co.	36.7839	-118.292
JQR077	1	USA	CA	Inyo_Co.	36.7839	-118.292
JQR087	0	USA	CA	San_Bernardino_C	34.3295	-117.265
JQR094	0	USA	CA	Kern_Co.	35.1046	-118.532
JQR095	0	USA	CA	Kern_Co.	35.1046	-118.532
JQR096	0	USA	CA	Kern_Co.	35.1046	-118.532
JQR097	0	USA	CA	Kern_Co.	35.1046	-118.532
JQR098	0	USA	CA	Kern_Co.	35.3114	-118.509
JQR099	0	USA	CA	Kern_Co.	35.3151	-118.517
JQR100	1	USA	CA	San_Luis_Obispo_	35.4238	-120.783
JQR101	1	USA	CA	San_Luis_Obispo_	35.4238	-120.783
JQR102	1	USA	CA	San_Luis_Obispo_	35.4238	-120.783
JQR103	1	USA	CA	Monterey_Co.	35.9685	-121.276
JQR104	1	USA	CA	Monterey_Co.	36.507	-121.766
JQR105	1	USA	CA	San_Benito	36.5608	-121.227
JQR106	1	USA	CA	San_Luis_Obispo_	35.2905	-120.394
JQR107	1	USA	CA	San_Luis_Obispo_	35.2895	-120.475
JQR108	1	USA	CA	San_Diego_Co.	32.6498	-116.784
JQR109	1	USA	CA	San_Diego_Co.	32.6498	-116.784
JQR111	1	USA	CA	Santa_Clara_Co.	37.3359	-121.667
JQR112	1	USA	CA	San_Diego_Co.	32.8741	-117.238
JQR113	1	USA	CA	San_Bernardino_C	34.2656	-117.502
JQR114	1	USA	CA	Riverside_Co.	33.4603	-117.17
JQR115	1	USA	CA	Riverside_Co.	33.4603	-117.17
JQR122	0	USA	CA	Inyo_Co.	37.2433	-118.193
JQR123	0	USA	CA	Inyo_Co.	37.2433	-118.193
JQR124	1	USA	CA	San_Diego_Co.	33.2385	-116.764
JQR125	0	USA	CA	San_Diego_Co.	33.2449	-116.764
JQR135	0	USA	CA	San_Bernardino_C	34.7962	-115.692
JQR136	0	USA	CA	San_Bernardino_C	34.7962	-115.692
JQR137	0	USA	CA	San_Bernardino_C	34.81	-115.634
JQR145	0	USA	CA	Los_Angeles_Co.	34.7523	-118.398
JQR146	0	USA	CA	Los_Angeles_Co.	34.7523	-118.398
JQR147	0	USA	CA	Orange_Co.	33.8345	-117.736
JQR148	0	USA	CA	San_Bernardino_C	34.019	-116.32
JQR149	0	USA	CA	Kern_Co.	35.2415	-118.587
JQR150	1	USA	CA	Sierra_Co.	39.5684	-120.606
JQR178	0	USA	CA	San_Diego_Co.	33.0275	-116.926
JQR179	0	USA	CA	San_Diego_Co.	33.0275	-116.926
JQR181	0	USA	CA	San_Bernardino_C	34.9078	-115.552
JQR182	0	USA	CA	San_Bernardino_C	34.9078	-115.552
JQR183	0	USA	CA	San_Bernardino_C	34.9078	-115.552
JQR184	0	USA	CA	San_Bernardino_C	34.9078	-115.552
JQR191	1	USA	CA	Los_Angeles	33.3298	-118.337
JQR193	1	USA	Utah	Tooele_Co.	40.4467	-112.503
JQR194	1	USA	Utah	Tooele_Co.	40.4467	-112.503
JQR195	1	USA	CA	Riverside_Co.	33.696	-117.028
JQR196	1	USA	CA	Riverside_Co.	33.696	-117.028
JQR197	1	USA	CA	Riverside_Co.	33.696	-117.028
JQR202	0	USA	CA	Inyo_Co.	36.1138	-117.151
JQR252	1	USA	CA	Santa_Barbara_Co	34.4491	-119.689
JQR253	1	USA	CA	Santa_Barbara_Co	34.4491	-119.689
JQR254	1	USA	CA	Santa_Barbara_Co	34.4491	-119.689
JQR255	1	USA	CA	Ventura_Co.	34.4342	-119.126
JQR256	1	USA	CA	Ventura_Co.	34.4363	-119.126
JQR257	1	USA	CA	Ventura_Co.	34.4342	-119.126
JQR258	1	USA	CA	Santa_Barbara_Co	34.715	-120.06
JQR259	1	USA	CA	Santa_Barbara_Co	34.715	-120.06
JQR259b	1	USA	CA	Santa_Barbara_Co	34.715	-120.06
JQR260	1	USA	CA	Santa_Barbara_Co	34.715	-120.06
JQR261	1	USA	CA	Santa_Barbara_Co	34.715	-120.06
JQR262	1	USA	CA	Santa_Barbara_Co	34.5372	-120.065
JQR263	1	USA	CA	Santa_Barbara_Co	34.5372	-120.065
JQR280	1	USA	CA	San_Diego_Co.	32.8224	-117.078
JQR281	1	USA	CA	San_Diego_Co.	32.8224	-117.078
JQR282	1	USA	CA	San_Diego_Co.	32.8224	-117.078
JQR283	1	USA	CA	Los_Angeles	34.1252	-118.707
JQR284	1	USA	CA	Los_Angeles	34.1252	-118.707
JQR285	1	USA	CA	Los_Angeles	34.123	-118.706
JQR286	1	USA	CA	Tulare_Co.	36.203	-118.65
JQR289B	1	USA	CA	Ventura_Co.	34.1711	-118.992
JQR290	1	USA	CA	Ventura_Co.	34.1751	-118.869
JQR291	1	USA	CA	Ventura_Co.	34.4379	-119.337
JQR292	1	USA	CA	Ventura_Co.	34.4379	-119.337
JQR293	1	USA	CA	Ventura_Co.	34.4379	-119.337
JQR294	1	USA	CA	Ventura_Co.	34.516	-119.277
JQR295	1	USA	CA	Ventura_Co.	34.516	-119.277
JQR296	1	USA	CA	Ventura_Co.	34.2875	-119.226
JQR297	0	USA	Arizona	Mojave_Co.	34.9432	-113.936
JQR298	1	USA	CA	Ventura_Co.	34.2798	-119.141
JQR299	1	USA	CA	Ventura_Co.	34.2798	-119.141
JQR300	1	USA	CA	Kern_Co.	34.8038	-119.126
JQR301	1	USA	CA	Kern_Co.	34.8038	-119.126
JQR302	1	USA	CA	Kern_Co.	34.8038	-119.126
JQR303	0	USA	CA	Kern_Co.	35.082	-118.413
JQR304	0	USA	CA	Kern_Co.	35.0975	-118.432
JQR305	0	USA	CA	Kern_Co.	35.082	-118.413
JQR307	0	USA	CA	Tulare_Co.	36.4093	-118.827
JQR308	0	USA	CA	Kern_Co.	35.1029	-118.398
JQR320	0	USA	CA	San_Bernardino_C	35.7738	-115.888
JQR325	1	USA	CA	San_Benito	37.0465	-121.332
JQR326	1	USA	CA	San_Benito	37.0465	-121.332
JQR327	0	USA	CA	Kern_Co.	35.7418	-118.425
JQR328	1	USA	CA	Kern_Co.	35.4254	-118.831
JQR329	0	USA	CA	Kern_Co.	35.7398	-118.621
JQR330	0	USA	CA	Kern_Co.	35.7398	-118.621
JQR331	1	USA	CA	San_Diego_Co.	33.2382	-116.766
JQR332	1	USA	CA	San_Diego_Co.	32.9229	-116.566
JQR333	0	USA	CA	Kern_Co.	35.7327	-118.155
JQR334	1	USA	CA	San_Diego_Co.	33.2382	-116.766
JQR335	1	USA	CA	San_Diego_Co.	33.0747	-116.77
JQR336	1	USA	CA	San_Diego_Co.	33.2382	-116.766
JQR337	0	USA	CA	Kern_Co.	35.6874	-118.732
JQR338	0	USA	CA	Inyo_Co.	36.5539	-118.577
JQR340	0	USA	CA	Tulare_Co.	36.1913	-118.663
JQR341	0	USA	CA	Kern_Co.	35.6874	-118.732
JQR342	1	USA	CA	Butte_Co.	39.7752	-121.755
JQR343	0	USA	CA	Kern_Co.	35.6874	-118.732
JQR344	1	USA	Utah	Tooele_Co.	40.4467	-112.503
JQR345	1	USA	CA	San_Diego_Co.	33.2382	-116.766
JQR346	1	USA	CA	Kern_Co.	34.1315	-118.822
JQR347	0	USA	CA	Kern_Co.	35.096	-118.46
JQR348	0	USA	CA	Kern_Co.	35.0707	-118.447
JQR349	0	USA	CA	Kern_Co.	35.7327	-118.155
JQR350	0	USA	CA	Kern_Co.	35.7531	-118.416
JQR351	1	USA	Idaho	Bannock_Co.	42.6663	-112.209
JQR352	1	USA	CA	Los_Angeles	34.6984	-118.507
JQR353	0	USA	CA	Kern_Co.	35.6874	-118.732
JQR354	0	USA	CA	Kern_Co.	35.7248	-118.68
JQR355	0	USA	CA	Kern_Co.	35.7418	-118.425
JQR356	0	USA	CA	Kern_Co.	35.7572	-118.416
JQR357	1	USA	CA	Tulare_Co.	36.1903	-118.663
JQR358	1	USA	CA	Ventura_Co.	34.139	-118.725
JQR359	0	USA	CA	Kern_Co.	35.6757	-118.254
JQR360	0	USA	CA	San_Bernardino_C	35.7738	-115.888
JQR361	1	USA	CA	San_Diego_Co.	32.9229	-116.566
JQR362	0	USA	CA	Kern_Co.	35.4754	-118.724
JQR363	0	USA	CA	Inyo_Co.	36.5539	-118.577
JQR364	0	USA	CA	San_Bernardino_C	34.3179	-117.272
JQR365	1	USA	CA	San_Diego_Co.	32.8412	-116.609
JQR366	1	USA	CA	Kern_Co.	35.4754	-118.724
JQR367	1	USA	CA	Kern_Co.	35.6381	-118.724
JQR368	1	USA	CA	Kern_Co.	35.6381	-118.724
JQR369	1	USA	CA	Ventura_Co.	34.139	-118.725
JQR370	0	USA	CA	Tulare_Co.	36.1329	-118.772
JQR371	0	USA	CA	Inyo_Co.	36.5539	-118.577
JQR372	1	USA	CA	Kern_Co.	35.6381	-118.615
JQR373	1	USA	CA	Ventura_Co.	34.139	-118.725
JQR374	1	USA	CA	Kern_Co.	36.0377	-118.206
JQR375	1	USA	CA	Kern_Co.	35.0707	-118.447
JQR376	0	USA	CA	Kern_Co.	35.6874	-118.732
JQR377	0	USA	CA	Kern_Co.	35.4254	-118.831
JQR378	0	USA	CA	Kern_Co.	35.7248	-118.68
JQR379	0	USA	CA	Kern_Co.	35.7248	-118.68
JQR380	0	USA	CA	Kern_Co.	35.7398	-118.621
JQR381	0	USA	CA	Tulare_Co.	36.1315	-118.772
JQR382	0	USA	CA	Kern_Co.	34.1315	-118.822
JQR384	0	USA	CA	Kern_Co.	34.8338	-118.866
JQR385	0	USA	CA	San_Luis_Obispo_	35.2886	-119.9
JQR386	0	USA	CA	El_Dorado_Co.	38.7103	-121.095
JQR387	0	USA	CA	San_Diego_Co.	32.6519	-116.245
JQR388	0	USA	CA	Calaveras_Co.	38.0766	-120.549
JQR389	0	USA	CA	Fresno_Co.	36.4134	-118.895
JQR390	1	USA	CA	Ventura_Co.	34.1411	-118.749
JQR391	0	USA	CA	San_Luis_Obispo_	35.2886	-119.9
JQR392	1	USA	CA	Kern_Co.	35.6381	-118.615
JQR394	0	USA	CA	Riverside_Co.	33.5609	-116.543
JQR397	0	USA	CA	Fresno_Co.	36.0681	-118.925
JQR398	0	USA	CA	Fresno_Co.	36.0681	-118.925
JQR399	0	USA	CA	Fresno_Co.	36.0681	-118.925
JQR401	0	USA	CA	Kern_Co.	35.0707	-118.447
JQR402	0	USA	CA	Inyo_Co.	37.2434	-118.193
JQR404	0	USA	CA	San_Diego_Co.	32.6519	-116.245
JQR405	1	USA	Idaho	Clearwater_Co.	46.4892	-115.76
JQR406a	1	USA	Idaho	Clearwater_Co.	46.4965	-115.76
JQR406b	1	USA	CA	Ventura_Co.	34.139	-118.725
JQR407	0	USA	CA	El_Dorado_Co.	38.8271	-120.989
JQR408	1	USA	CA	Ventura_Co.	34.1307	-118.822
JQR409	0	USA	CA	Kern_Co.	35.6226	-118.476
JQR410	0	USA	CA	San_Bernardino_C	35.7738	-115.888
JQR411	0	USA	CA	Stanislaus_Co.	37.8563	-120.419
JQR412	0	USA	CA	Kern_Co.	35.6874	-118.732
JQR413	0	USA	CA	Calaveras_Co.	38.1476	-120.574
JQR414	0	USA	CA	Kern_Co.	34.8173	-118.894
JQR415	1	USA	CA	San_Diego_Co.	32.8512	-116.436
JQR416	1	USA	CA	San_Diego_Co.	32.8512	-116.436
JQR417	0	USA	CA	Madera_Co.	37.2129	-119.553
JQR418	0	USA	CA	Kern_Co.	35.6757	-118.254
JQR419	0	USA	CA	Inyo_Co.	36.5539	-117.577
JQR420	0	USA	CA	Fresno_Co.	36.0681	-118.925
JQR421	0	USA	Arizona	Maricopa_Co.	37.6146	-120.133
JQR422	0	USA	Arizona	Maricopa_Co.	37.4965	-119.99
JQR423	1	USA	CA	Kern_Co.	36.0377	-118.206
JQR424	0	USA	CA	El_Dorado_Co.	38.835	-121.014
JQR425	0	USA	CA	Amador_Co.	38.4686	-120.853
JQR426	1	USA	CA	Ventura_Co.	34.4366	-119.124
JQR427	0	USA	CA	Fresno_Co.	36.715	-119.116
JQR428	0	USA	CA	Kern_Co.	35.7531	-118.416
JQR429	0	USA	CA	San_Luis_Obispo_	35.2911	-119.918
JQR430	0	USA	CA	San_Luis_Obispo_	35.2886	-119.9
JQR431	0	USA	CA	Kern_Co.	35.6757	-118.254
JQR432	0	USA	CA	San_Diego_Co.	32.7119	-116.239
JQR433	0	USA	CA	Kern_Co.	35.4228	-118.822
JQR434	0	USA	CA	San_Diego_Co.	32.7119	-116.239
JQR435	0	USA	CA	Kern_Co.	35.6874	-118.732
JQR436	0	USA	CA	Amador_Co.	38.4686	-120.853
JQR437	0	USA	Nevada	Esmeralda_Co.	37.6473	-117.383
JQR438	0	USA	CA	Kern_Co.	35.6874	-118.732
JQR439	1	USA	CA	Ventura_Co.	34.139	-118.725
JQR440	1	USA	Idaho	Clearwater_Co.	46.4892	-115.76
JQR441	0	USA	CA	San_Joaquin_Co.	37.6563	-121.487
JQR442	0	USA	CA	Kern_Co.	35.361	-118.234
JQR443	0	USA	CA	El_Dorado_Co.	38.8271	-120.989
JQR444	0	USA	CA	Kern_Co.	35.7248	-118.68
JQR445	0	USA	CA	Madera_Co.	37.3744	-119.627
JQR446	0	USA	CA	Stanislaus_Co.	37.8563	-120.419
JQR447	0	USA	CA	Kern_Co.	35.4754	-118.724
JQR448	0	USA	CA	Amador_Co.	38.4686	-120.853
JQR449	0	USA	CA	Calaveras_Co.	38.0766	-120.549
JQR450	0	USA	CA	San_Diego_Co.	32.7119	-116.237
JQR451	1	USA	CA	Tulare_Co.	36.1903	-118.646
JQR452	0	USA	CA	Tulare_Co.	36.4336	-118.909
JQR453	0	USA	CA	Inyo_Co.	36.5539	-117.577
JQR454	1	USA	CA	San_Diego_Co.	33.2382	-116.766
JQR456	0	USA	CA	San_Luis_Obispo_	35.2638	-119.941
JQR457	0	USA	CA	Fresno_Co.	37.0364	-119.512
JQR458	0	USA	CA	Calaveras_Co.	38.1861	-120.671
JQR459	0	USA	CA	Fresno_Co.	36.715	-119.116
JQR464	0	USA	CA	Fresno_Co.	36.715	-119.116
JQR465	0	USA	CA	Kern_Co.	35.4754	-118.724
JQR466	0	USA	CA	Kern_Co.	34.8338	-118.866
JQR467	0	USA	CA	Amador_Co.	38.4686	-120.853
JQR468	0	USA	CA	Madera_Co.	37.1549	-119.526
JQR469	1	USA	CA	Ventura_Co.	34.1421	-118.85
JQR470	0	USA	CA	Fresno_Co.	36.0681	-118.925
JQR471	0	USA	CA	Inyo_Co.	36.5539	-117.577
JQR472	0	USA	CA	Kern_Co.	35.2415	-118.587
JQR473	0	USA	CA	Amador_Co.	38.4686	-120.853
JQR474	0	USA	CA	Stanislaus_Co.	37.8563	-120.419
JQR475	0	USA	CA	Kern_Co.	35.4754	-118.724
JQR476	0	USA	CA	San_Diego_Co.	33.119	-116.667
JQR477	0	USA	CA	San_Diego_Co.	33.1202	-116.667
JQR500	1	USA	CA	Ventura_Co.	34.1918	-118.797
JQR501	1	USA	CA	Ventura_Co.	34.1421	-118.85
JQR502	1	USA	CA	Ventura_Co.	34.1421	-118.85
JQR503	1	USA	CA	Ventura_Co.	34.1433	-118.853
JQR504	1	USA	CA	Ventura_Co.	34.1433	-118.853
JQR505	1	USA	CA	Ventura_Co.	34.1433	-118.853
JQR506	1	USA	CA	Ventura_Co.	34.1433	-118.853
JQR507	1	USA	CA	Ventura_Co.	34.1441	-118.763
JQR508	1	USA	CA	Ventura_Co.	34.1441	-118.763
JQR509	1	USA	CA	Ventura_Co.	34.1598	-118.693
JQR510	1	USA	CA	Ventura_Co.	34.2629	-118.647
JQR511	1	USA	CA	Los_Angeles	34.2153	-118.179
JQR512	1	USA	CA	Los_Angeles	34.2153	-118.179
JQR513	1	USA	CA	Ventura_Co.	34.4784	-118.77
JQR514	1	USA	CA	Riverside_Co.	33.5854	-117.103
JQR515	1	USA	CA	Kern_Co.	35.0707	-118.447
JQR516	1	USA	CA	Kern_Co.	35.0707	-118.447
LACM99609	2	Mexico	Baja_Cali	NA	25.0667	-111.667
mt028	0	USA	CA	Tulare_Co.	35.6874	-118.732
mt057	0	USA	CA	Tulare_Co.	36.1329	-118.772
mt118	1	USA	Idaho	Bannock_Co.	42.6663	-112.209
mt142	1	USA	CA	Ventura_Co.	34.1421	-118.85
mt167	0	USA	CA	Amador_Co.	38.4686	-120.853
mt207	0	USA	CA	Madera_Co.	37.1722	-119.514
MVZ_10030	1	USA	CA	Napa_Co.	38.4885	-122.49
MVZ_10030	1	USA	CA	Sierra_Co.	39.549	-120.31
MVZ_10092	1	USA	CA	Trinity_Co.	40.3949	-123.015
MVZ_10512	1	USA	CA	Lake_Co.	39.4925	-123.046
MVZ_10614	1	USA	CA	Lake_Co.	39.4676	-123.034
MVZ_10614	1	USA	CA	Lake_Co.	39.4676	-123.034
MVZ_10624	1	USA	CA	Mendocino_Co.	39.5286	-123.767
MVZ_10624	1	USA	CA	Mendocino_Co.	39.5286	-123.767
MVZ_10700	0	USA	CA	Mariposa_Co.	37.5701	-120.153
MVZ_10700	0	USA	CA	Mariposa_Co.	37.5701	-120.153
MVZ_10700	0	USA	CA	Mariposa_Co.	37.5701	-120.153
MVZ_10701	0	USA	CA	Mariposa_Co.	37.6565	-120.372
MVZ_10708	0	USA	CA	Mariposa_Co.	37.5194	-120.238
MVZ_10708	0	USA	CA	Mariposa_Co.	37.5194	-120.238
MVZ_10718	1	USA	CA	Mendocino_Co.	38.8812	-123.114
MVZ_10731	0	USA	CA	Kern_Co.	35.309	-118.58
MVZ_10732	0	USA	CA	Kern_Co.	35.3101	-118.564
MVZ_10732	0	USA	CA	Kern_Co.	35.3101	-118.564
MVZ_10932	1	USA	CA	Tehama_Co.	40.3937	-121.816
MVZ_10933	1	USA	CA	Tehama_Co.	40.3085	-121.737
MVZ_10934	1	USA	CA	Tehama_Co.	40.3085	-121.737
MVZ_10935	1	USA	CA	Tehama_Co.	40.3085	-121.737
MVZ_10936	1	USA	CA	Tehama_Co.	40.3085	-121.737
MVZ_10937	1	USA	CA	Tehama_Co.	40.3085	-121.737
MVZ_10938	1	USA	CA	Tehama_Co.	40.3085	-121.737
MVZ_10939	1	USA	CA	Tehama_Co.	40.3085	-121.737
MVZ_10940	1	USA	CA	Tehama_Co.	40.3085	-121.737
MVZ_10941	1	USA	CA	Tehama_Co.	40.3085	-121.737
MVZ_10942	1	USA	CA	Tehama_Co.	40.3085	-121.737
MVZ_10943	1	USA	CA	Tehama_Co.	40.3085	-121.737
MVZ_10944	1	USA	CA	Tehama_Co.	40.3085	-121.737
MVZ_10945	1	USA	CA	Tehama_Co.	40.3085	-121.737
MVZ_10946	1	USA	CA	Tehama_Co.	40.3085	-121.737
MVZ_10947	1	USA	CA	Tehama_Co.	40.3085	-121.737
MVZ_10948	1	USA	CA	Tehama_Co.	40.3085	-121.737
MVZ_10949	1	USA	CA	Tehama_Co.	40.3085	-121.737
MVZ_10950	1	USA	CA	Tehama_Co.	40.3085	-121.737
MVZ_11028	1	USA	CA	Contra_Costa_Co.	37.805	-122.161
MVZ_11119	0	USA	CA	Kern_Co.	34.8675	-118.794
MVZ_11119	0	USA	CA	Kern_Co.	35.3257	-118.59
MVZ_11119	0	USA	CA	Los_Angeles_Co.	34.5991	-118.721
MVZ_11120	0	USA	CA	Tulare_Co.	36.4201	-118.907
MVZ_11120	0	USA	CA	Tulare_Co.	36.4201	-118.907
MVZ_11128	1	USA	CA	San_Luis_Obispo_	35.1795	-120.225
MVZ_11128	1	USA	CA	San_Luis_Obispo_	35.2811	-120.265
MVZ_11138	0	USA	CA	Calaveras_Co.	37.9083	-120.593
MVZ_11138	0	USA	CA	Calaveras_Co.	38.145	-120.414
MVZ_11139	0	USA	Nevada	Nye_Co.	38.29	-115.424
MVZ_11139	0	USA	Nevada	Nye_Co.	38.29	-115.424
MVZ_11201	1	USA	CA	Tehama_Co.	40.2218	-122.171
MVZ_11422	0	USA	CA	Kern_Co.	34.876	-118.894
MVZ_1149	0	USA	CA	San_Diego_Co.	33.2296	-116.858
MVZ_11643	0	USA	CA	Fresno_Co.	36.901	-119.213
MVZ_11643	0	USA	CA	Fresno_Co.	36.901	-119.213
MVZ_11666	1	USA	Nevada	Washoe_Co.	41.9458	-119.818
MVZ_11730	1	Mexico	Baja_Cali		30.7333	-115.983
MVZ_11752	1	USA	CA	Shasta_Co.	40.4245	-121.986
MVZ_11752	1	USA	CA	Shasta_Co.	40.4245	-121.986
MVZ_11752	1	USA	CA	Shasta_Co.	40.4245	-121.986
MVZ_11752	1	USA	CA	Shasta_Co.	40.4245	-121.986
MVZ_11752	1	USA	CA	Shasta_Co.	40.8974	-122.244
MVZ_11752	1	USA	CA	Shasta_Co.	40.8974	-122.244
MVZ_11752	1	USA	CA	Shasta_Co.	40.9175	-122.236
MVZ_11752	1	USA	CA	Shasta_Co.	40.9175	-122.236
MVZ_11753	1	USA	CA	Butte_Co.	39.6855	-121.562
MVZ_11753	1	USA	CA	Butte_Co.	39.6855	-121.562
MVZ_11753	1	USA	CA	Butte_Co.	39.6855	-121.562
MVZ_11753	1	USA	CA	Butte_Co.	39.6855	-121.562
MVZ_11753	1	USA	CA	Shasta_Co.	40.4245	-121.986
MVZ_11753	1	USA	CA	Shasta_Co.	40.4245	-121.986
MVZ_12165	1	USA	Nevada	Lander_Co.	39.1622	-117.096
MVZ_12227	1	USA	CA	Contra_Costa_Co.	38.0047	-122.304
MVZ_12465	1	USA	CA	Lake_Co.	39.0479	-122.92
MVZ_12466	1	USA	CA	Lake_Co.	39.0479	-122.92
MVZ_12467	1	USA	CA	Lake_Co.	39.0479	-122.92
MVZ_12538	1	USA	CA	Glenn_Co.	39.6784	-122.886
MVZ_12538	1	USA	CA	Glenn_Co.	39.6784	-122.886
MVZ_12538	1	USA	CA	Mendocino_Co.	39.2482	-123.121
MVZ_12538	1	USA	CA	Mendocino_Co.	39.2482	-123.121
MVZ_12538	1	USA	CA	Mendocino_Co.	39.2482	-123.121
MVZ_12538	1	USA	CA	Mendocino_Co.	39.8039	-123.834
MVZ_12538	1	USA	CA	Tehama_Co.	39.9572	-122.696
MVZ_12538	1	USA	CA	Trinity_Co.	40.6776	-123.527
MVZ_12539	1	USA	CA	Mendocino_Co.	39.8039	-123.834
MVZ_12539	1	USA	CA	Mendocino_Co.	39.8039	-123.834
MVZ_12539	1	USA	CA	Mendocino_Co.	39.8039	-123.834
MVZ_12539	1	USA	CA	Mendocino_Co.	39.8039	-123.834
MVZ_12539	1	USA	CA	Mendocino_Co.	39.8039	-123.834
MVZ_12539	1	USA	CA	Mendocino_Co.	39.8039	-123.834
MVZ_12539	1	USA	CA	Mendocino_Co.	39.8039	-123.834
MVZ_12539	1	USA	CA	Mendocino_Co.	39.8039	-123.834
MVZ_12539	1	USA	CA	Mendocino_Co.	39.8039	-123.834
MVZ_12539	1	USA	CA	Mendocino_Co.	39.8039	-123.834
MVZ_12540	1	USA	CA	Mendocino_Co.	39.8039	-123.834
MVZ_12540	1	USA	CA	Mendocino_Co.	39.8039	-123.834
MVZ_12540	1	USA	CA	Mendocino_Co.	39.8039	-123.834
MVZ_12550	1	USA	CA	Santa_Cruz_Co.	37.0911	-122.103
MVZ_12611	0	USA	CA	Tuolumne_Co.	37.7472	-120.537
MVZ_12646	1	USA	CA	Contra_Costa_Co.	37.8838	-122.229
MVZ_12647	1	USA	CA	Contra_Costa_Co.	37.8838	-122.229
MVZ_12648	1	USA	CA	Contra_Costa_Co.	37.8838	-122.229
MVZ_12649	1	USA	CA	Contra_Costa_Co.	37.8838	-122.229
MVZ_12650	1	USA	CA	Contra_Costa_Co.	37.8838	-122.229
MVZ_12651	1	USA	CA	Contra_Costa_Co.	37.9292	-122.283
MVZ_12760	0	USA	CA	Tuolumne_Co.	37.8114	-119.947
MVZ_12815	1	USA	CA	Contra_Costa_Co.	37.8759	-122.215
MVZ_12829	1	USA	CA	Monterey_Co.	36.3372	-121.531
MVZ_12837	0	USA	CA	Monterey_Co.	36.0449	-120.608
MVZ_12837	0	USA	CA	Monterey_Co.	36.0512	-120.666
MVZ_12837	0	USA	CA	San_Luis_Obispo_	35.6185	-120.304
MVZ_12837	1	USA	CA	Monterey_Co.	36.0797	-121.178
MVZ_12840	0	USA	CA	Tulare_Co.	35.8022	-118.823
MVZ_12840	0	USA	CA	Tulare_Co.	35.8022	-118.823
MVZ_12840	0	USA	CA	Tulare_Co.	35.8022	-118.823
MVZ_12840	0	USA	CA	Tulare_Co.	35.8121	-118.671
MVZ_12840	0	USA	CA	Tulare_Co.	36.0903	-118.621
MVZ_12841	0	USA	CA	Fresno_Co.	36.9049	-119.295
MVZ_12841	0	USA	CA	Tulare_Co.	36.0903	-118.621
MVZ_12841	0	USA	CA	Tulare_Co.	36.0903	-118.621
MVZ_12841	0	USA	CA	Tulare_Co.	36.0903	-118.621
MVZ_12841	0	USA	CA	Tulare_Co.	36.0903	-118.621
MVZ_12841	0	USA	CA	Tulare_Co.	36.0903	-118.621
MVZ_12841	0	USA	CA	Tulare_Co.	36.0903	-118.621
MVZ_12841	0	USA	CA	Tulare_Co.	36.0903	-118.621
MVZ_12841	0	USA	CA	Tulare_Co.	36.388	-118.874
MVZ_12843	1	USA	CA	San_Diego_Co.	33.3198	-116.99
MVZ_12857	0	USA	CA	San_Benito_Co.	36.3435	-120.759
MVZ_12857	0	USA	CA	San_Benito_Co.	36.5391	-121.103
MVZ_12857	0	USA	CA	San_Benito_Co.	36.5391	-121.103
MVZ_12857	1	USA	CA	Monterey_Co.	35.985	-121.35
MVZ_12857	1	USA	CA	Monterey_Co.	35.985	-121.35
MVZ_12857	1	USA	CA	Monterey_Co.	35.985	-121.35
MVZ_12857	1	USA	CA	Monterey_Co.	35.985	-121.35
MVZ_12876	1	USA	CA	Santa_Clara_Co.	37.2117	-121.775
MVZ_12876	1	USA	CA	Santa_Clara_Co.	37.2117	-121.775
MVZ_12876	1	USA	CA	Santa_Clara_Co.	37.2117	-121.775
MVZ_12877	1	USA	CA	Santa_Clara_Co.	37.2146	-121.762
MVZ_12877	1	USA	CA	Santa_Clara_Co.	37.2146	-121.762
MVZ_12877	1	USA	CA	Santa_Clara_Co.	37.2146	-121.762
MVZ_12877	1	USA	CA	Santa_Clara_Co.	37.2146	-121.762
MVZ_12996	1	USA	CA	Monterey_Co.	36.5158	-121.936
MVZ_13752	1	USA	CA	Sonoma_Co.	38.6796	-123.284
MVZ_13752	1	USA	CA	Sonoma_Co.	38.6796	-123.284
MVZ_13752	1	USA	CA	Sonoma_Co.	38.6796	-123.284
MVZ_13760	2	Mexico	Baja_Cali	NA	26.0567	-111.817
MVZ_13782	0	USA	CA	Kern_Co.	35.5318	-118.647
MVZ_13783	0	USA	CA	Kern_Co.	35.4802	-118.71
MVZ_13783	0	USA	CA	Kern_Co.	35.4912	-118.71
MVZ_13783	0	USA	CA	Mariposa_Co.	37.4367	-119.942
MVZ_13783	0	USA	CA	Tulare_Co.	36.3956	-118.88
MVZ_13783	0	USA	CA	Tulare_Co.	36.5474	-119.124
MVZ_13783	0	USA	CA	Tulare_Co.	36.5474	-119.124
MVZ_13783	0	USA	CA	Tulare_Co.	36.5474	-119.124
MVZ_13783	0	USA	CA	Tulare_Co.	36.5474	-119.124
MVZ_13783	0	USA	CA	Tulare_Co.	36.5474	-119.124
MVZ_13783	0	USA	CA	Tulare_Co.	36.5474	-119.124
MVZ_13784	0	USA	CA	Tulare_Co.	36.5474	-119.124
MVZ_13784	0	USA	CA	Tulare_Co.	36.5474	-119.124
MVZ_13784	0	USA	CA	Tulare_Co.	36.6377	-119.109
MVZ_13784	0	USA	CA	Tulare_Co.	36.6377	-119.109
MVZ_13784	0	USA	CA	Tulare_Co.	36.6377	-119.109
MVZ_13784	0	USA	CA	Tulare_Co.	36.6377	-119.109
MVZ_13784	0	USA	CA	Tulare_Co.	36.6377	-119.109
MVZ_13784	0	USA	CA	Tulare_Co.	36.6377	-119.109
MVZ_13784	0	USA	CA	Tulare_Co.	36.6377	-119.109
MVZ_13784	0	USA	CA	Tulare_Co.	36.6377	-119.109
MVZ_13785	0	USA	CA	Tulare_Co.	36.6377	-119.109
MVZ_13785	0	USA	CA	Tulare_Co.	36.6377	-119.109
MVZ_13785	0	USA	CA	Tulare_Co.	36.6377	-119.109
MVZ_13785	0	USA	CA	Tulare_Co.	36.6377	-119.109
MVZ_14054	1	USA	CA	Contra_Costa_Co.	37.9003	-122.248
MVZ_14054	1	USA	CA	Contra_Costa_Co.	37.9003	-122.248
MVZ_14054	1	USA	CA	Contra_Costa_Co.	37.9003	-122.248
MVZ_14055	0	USA	CA	El_Dorado_Co.	38.8999	-120.658
MVZ_14055	1	USA	CA	Contra_Costa_Co.	37.9003	-122.248
MVZ_14055	1	USA	CA	Contra_Costa_Co.	37.9003	-122.248
MVZ_14055	1	USA	CA	Contra_Costa_Co.	37.9003	-122.248
MVZ_14055	1	USA	Oregon	Curry_Co.	42.2797	-124.406
MVZ_14055	1	USA	Oregon	Curry_Co.	42.2797	-124.406
MVZ_14083	1	Mexico	Baja_Cali		30.8879	-115.501
MVZ_14083	1	Mexico	Baja_Cali		30.9167	-115.467
MVZ_14084	0	Mexico	Baja_Cali		30.9222	-115.733
MVZ_14084	0	Mexico	Baja_Cali		31.1017	-115.584
MVZ_14084	0	Mexico	Baja_Cali		31.1167	-115.767
MVZ_14084	1	Mexico	Baja_Cali		30.7586	-115.483
MVZ_14090	0	USA	Nevada	Clark_Co.	36.5761	-115.732
MVZ_14090	1	USA	Utah	Washington_Co.	37.3642	-113.07
MVZ_14090	1	USA	Utah	Washington_Co.	37.3642	-113.07
MVZ_14279	1	USA	Nevada	Nye_Co.	38.29	-115.424
MVZ_14280	1	USA	Nevada	Nye_Co.	38.29	-115.424
MVZ_14571	1	USA	CA	Trinity_Co.	40.3329	-123.485
MVZ_14572	1	USA	CA	Trinity_Co.	40.338	-123.492
MVZ_14573	1	USA	CA	Trinity_Co.	40.3329	-123.481
MVZ_14574	1	USA	CA	Trinity_Co.	40.4251	-123.479
MVZ_14575	1	USA	CA	Trinity_Co.	40.4251	-123.479
MVZ_14576	1	USA	CA	Trinity_Co.	40.4251	-123.479
MVZ_14577	1	USA	CA	Trinity_Co.	40.4251	-123.479
MVZ_14578	1	USA	CA	Trinity_Co.	40.3329	-123.476
MVZ_14579	1	USA	CA	Trinity_Co.	40.4251	-123.479
MVZ_14580	1	USA	CA	Trinity_Co.	40.5006	-123.502
MVZ_14611	1	USA	Oregon	Jackson_Co.	42.1059	-122.491
MVZ_14611	1	USA	Oregon	Jackson_Co.	42.1059	-122.413
MVZ_14611	1	USA	Oregon	Jackson_Co.	42.1349	-122.491
MVZ_14611	1	USA	Oregon	Jackson_Co.	42.1784	-122.727
MVZ_14611	1	USA	Oregon	Jackson_Co.	42.3525	-122.609
MVZ_14612	1	USA	Oregon	Jackson_Co.	42.2365	-122.589
MVZ_14612	1	USA	Oregon	Jackson_Co.	42.2365	-122.589
MVZ_14612	1	USA	Oregon	Jackson_Co.	42.2365	-122.589
MVZ_14612	1	USA	Oregon	Jackson_Co.	42.2365	-122.589
MVZ_14612	1	USA	CA	Siskiyou_Co.	42.0002	-123.141
MVZ_14638	1	USA	Washingto	Spokane_Co.	47.5189	-117.52
MVZ_14752	1	Mexico	Baja_Cali		30.8879	-115.501
MVZ_14783	0	USA	CA	Amador_Co.	38.4424	-120.826
MVZ_14784	0	USA	CA	Amador_Co.	38.4424	-120.826
MVZ_14784	0	USA	CA	Amador_Co.	38.4424	-120.826
MVZ_14784	0	USA	CA	Amador_Co.	38.4424	-120.826
MVZ_14784	0	USA	CA	Amador_Co.	38.4424	-120.826
MVZ_14784	0	USA	CA	Amador_Co.	38.4424	-120.826
MVZ_14784	0	USA	CA	Amador_Co.	38.4424	-120.826
MVZ_14784	0	USA	CA	Amador_Co.	38.4424	-120.826
MVZ_14784	0	USA	CA	Amador_Co.	38.4424	-120.826
MVZ_14784	0	USA	CA	Amador_Co.	38.4424	-120.826
MVZ_14784	0	USA	CA	Amador_Co.	38.4424	-120.826
MVZ_14785	0	USA	CA	Amador_Co.	38.4424	-120.826
MVZ_14785	0	USA	CA	Amador_Co.	38.4424	-120.826
MVZ_14785	0	USA	CA	Amador_Co.	38.4424	-120.826
MVZ_14785	0	USA	CA	Amador_Co.	38.4424	-120.826
MVZ_14785	0	USA	CA	Amador_Co.	38.4424	-120.826
MVZ_14785	0	USA	CA	Amador_Co.	38.4424	-120.826
MVZ_14785	0	USA	CA	Calaveras_Co.	38.0176	-120.504
MVZ_14785	0	USA	CA	Calaveras_Co.	38.0176	-120.504
MVZ_14785	0	USA	CA	Calaveras_Co.	38.0176	-120.504
MVZ_14785	0	USA	CA	Calaveras_Co.	38.0176	-120.504
MVZ_14786	0	USA	CA	Calaveras_Co.	38.0176	-120.504
MVZ_14786	0	USA	CA	Calaveras_Co.	38.0176	-120.504
MVZ_14786	0	USA	CA	Calaveras_Co.	38.0176	-120.504
MVZ_14786	0	USA	CA	Calaveras_Co.	38.0176	-120.504
MVZ_14786	0	USA	CA	Calaveras_Co.	38.0176	-120.504
MVZ_14786	0	USA	CA	Calaveras_Co.	38.0176	-120.504
MVZ_14786	0	USA	CA	Calaveras_Co.	38.0176	-120.504
MVZ_14786	0	USA	CA	Calaveras_Co.	38.0176	-120.504
MVZ_14786	0	USA	CA	Calaveras_Co.	38.0176	-120.504
MVZ_14786	0	USA	CA	Calaveras_Co.	38.0176	-120.504
MVZ_14787	0	USA	CA	Calaveras_Co.	38.0176	-120.504
MVZ_14787	0	USA	CA	Calaveras_Co.	38.0176	-120.504
MVZ_14787	0	USA	CA	Calaveras_Co.	38.0176	-120.504
MVZ_14787	0	USA	CA	Calaveras_Co.	38.0176	-120.504
MVZ_14787	0	USA	CA	Calaveras_Co.	38.0176	-120.504
MVZ_14787	0	USA	CA	Calaveras_Co.	38.0176	-120.504
MVZ_14787	0	USA	CA	Calaveras_Co.	38.0176	-120.504
MVZ_14787	0	USA	CA	Calaveras_Co.	38.0176	-120.504
MVZ_14787	0	USA	CA	Calaveras_Co.	38.0176	-120.504
MVZ_14787	0	USA	CA	Kern_Co.	35.4765	-118.71
MVZ_14788	0	USA	CA	Kern_Co.	35.3101	-118.579
MVZ_14788	0	USA	CA	Kern_Co.	35.3114	-118.563
MVZ_14788	0	USA	CA	Kern_Co.	35.3114	-118.563
MVZ_14788	0	USA	CA	Kern_Co.	35.3114	-118.563
MVZ_14788	0	USA	CA	Kern_Co.	35.3114	-118.563
MVZ_14788	0	USA	CA	Kern_Co.	35.3114	-118.563
MVZ_14788	0	USA	CA	Kern_Co.	35.3114	-118.563
MVZ_14788	0	USA	CA	Kern_Co.	35.3443	-119.807
MVZ_14788	0	USA	CA	Kern_Co.	35.3443	-119.807
MVZ_14788	0	USA	CA	Tuolumne_Co.	38.0524	-120.429
MVZ_14789	0	USA	CA	Fresno_Co.	36.095	-120.521
MVZ_14789	0	USA	CA	Fresno_Co.	36.095	-120.521
MVZ_14789	0	USA	CA	Kern_Co.	35.3443	-119.807
MVZ_14789	0	USA	CA	Kern_Co.	35.3562	-119.825
MVZ_14789	1	USA	CA	Mendocino_Co.	38.8902	-123.204
MVZ_14789	1	USA	CA	Mendocino_Co.	38.8902	-123.204
MVZ_14789	1	USA	CA	Mendocino_Co.	38.8902	-123.204
MVZ_14789	1	USA	CA	Mendocino_Co.	38.8902	-123.204
MVZ_14789	1	USA	CA	Mendocino_Co.	38.8902	-123.204
MVZ_14789	1	USA	CA	Mendocino_Co.	38.8902	-123.204
MVZ_14790	1	USA	CA	Mendocino_Co.	38.8902	-123.204
MVZ_14790	1	USA	CA	Mendocino_Co.	38.8902	-123.204
MVZ_14790	1	USA	CA	Mendocino_Co.	38.8902	-123.204
MVZ_14790	1	USA	CA	Mendocino_Co.	38.8902	-123.204
MVZ_14790	1	USA	CA	Mendocino_Co.	39.2665	-123.595
MVZ_14790	1	USA	CA	Mendocino_Co.	39.2665	-123.595
MVZ_14790	1	USA	CA	Mendocino_Co.	39.2665	-123.595
MVZ_14790	1	USA	CA	Shasta_Co.	40.4325	-121.98
MVZ_14790	1	USA	CA	Shasta_Co.	40.4919	-121.999
MVZ_14790	1	USA	CA	Shasta_Co.	40.878	-122.236
MVZ_14791	1	USA	CA	Butte_Co.	39.7319	-121.611
MVZ_14791	1	USA	CA	Butte_Co.	39.7319	-121.611
MVZ_14791	1	USA	CA	Butte_Co.	39.7319	-121.611
MVZ_14791	1	USA	CA	Butte_Co.	39.7319	-121.611
MVZ_14791	1	USA	CA	Butte_Co.	39.7319	-121.611
MVZ_14791	1	USA	CA	Butte_Co.	39.7319	-121.611
MVZ_14791	1	USA	CA	Mendocino_Co.	39.7334	-123.481
MVZ_14797	1	USA	CA	Riverside_Co.	33.9023	-116.771
MVZ_14914	1	USA	CA	Marin_Co.	37.9646	-122.612
MVZ_14943	0	USA	CA	San_Benito_Co.	36.7294	-121.185
MVZ_14959	0	USA	CA	Kern_Co.	35.5411	-118.613
MVZ_14959	0	USA	CA	Mariposa_Co.	37.6436	-120.145
MVZ_15013	0	USA	CA	Kern_Co.	34.8608	-118.877
MVZ_15013	0	USA	CA	Mariposa_Co.	37.5891	-120.121
MVZ_15013	0	USA	CA	Mariposa_Co.	37.5891	-120.121
MVZ_15013	0	USA	CA	Mariposa_Co.	37.5891	-120.121
MVZ_15014	0	USA	CA	Mariposa_Co.	37.5891	-120.121
MVZ_15014	1	USA	CA	Napa_Co.	38.5899	-122.47
MVZ_15014	1	USA	CA	San_Luis_Obispo_	35.0323	-120.629
MVZ_15014	1	USA	CA	Shasta_Co.	40.7263	-122.302
MVZ_15014	1	USA	CA	Shasta_Co.	40.7263	-122.302
MVZ_15014	1	USA	CA	Shasta_Co.	40.7711	-122.45
MVZ_15175	1	USA	CA	Alameda_Co.	37.8764	-122.261
MVZ_15176	1	USA	CA	Marin_Co.	38.0086	-122.637
MVZ_15177	1	USA	CA	Marin_Co.	38.0086	-122.637
MVZ_15178	1	USA	CA	Marin_Co.	38.0086	-122.637
MVZ_15179	1	USA	CA	Tehama_Co.	40.2923	-121.723
MVZ_15180	1	USA	CA	Tehama_Co.	40.2923	-121.723
MVZ_15181	1	USA	CA	Tehama_Co.	40.2923	-121.723
MVZ_15182	1	USA	CA	Tehama_Co.	40.2923	-121.723
MVZ_15183	1	USA	CA	Marin_Co.	38.0117	-122.701
MVZ_15184	1	USA	Oregon	Wasco_Co.	45.4923	-121.323
MVZ_15185	1	USA	Oregon	Lane_Co.	44.0522	-123.186
MVZ_15187	1	USA	Oregon	Jackson_Co.	42.1394	-122.802
MVZ_15895	1	USA	CA	San_Joaquin_Co.	37.6338	-121.503
MVZ_15895	1	USA	CA	San_Joaquin_Co.	37.6338	-121.503
MVZ_16058	1	USA	CA	Contra_Costa_Co.	37.8817	-121.913
MVZ_16145	1	USA	CA	Mendocino_Co.	39.7377	-123.813
MVZ_16207	0	USA	CA	Calaveras_Co.	38.2284	-120.373
MVZ_16208	0	USA	CA	Calaveras_Co.	38.2284	-120.373
MVZ_16208	1	USA	CA	Humboldt_Co.	40.1586	-123.616
MVZ_16208	1	USA	CA	Humboldt_Co.	41.1252	-123.684
MVZ_16208	1	USA	CA	San_Diego_Co.	33.3135	-116.882
MVZ_16230	1	USA	CA	Sonoma_Co.	38.6828	-122.879
MVZ_16230	1	USA	CA	Sonoma_Co.	38.709	-123.062
MVZ_16230	1	USA	CA	Sonoma_Co.	38.8612	-123.082
MVZ_16230	1	USA	CA	Sonoma_Co.	38.8612	-123.082
MVZ_16231	1	USA	CA	Mendocino_Co.	38.8776	-123.11
MVZ_16231	1	USA	CA	Mendocino_Co.	39.3972	-123.451
MVZ_16231	1	USA	CA	Mendocino_Co.	39.3972	-123.451
MVZ_16231	1	USA	CA	Mendocino_Co.	39.8164	-123.839
MVZ_16231	1	USA	CA	Mendocino_Co.	39.8164	-123.839
MVZ_16231	1	USA	CA	Shasta_Co.	40.7084	-122.664
MVZ_16231	1	USA	CA	Trinity_Co.	40.656	-122.911
MVZ_16231	1	USA	CA	Trinity_Co.	40.8836	-123.545
MVZ_16231	1	USA	CA	Trinity_Co.	40.8836	-123.545
MVZ_16231	1	USA	CA	Trinity_Co.	40.8836	-123.545
MVZ_16246	1	USA	Nevada	Nye_Co.	38.7133	-116.963
MVZ_1633	1	USA	CA	Alameda_Co.	37.8671	-122.229
MVZ_16598	1	USA	CA	Alameda_Co.	37.8766	-122.233
MVZ_16708	1	USA	CA	Mendocino_Co.	39.4097	-123.553
MVZ_16716	1	Mexico	Baja_Cali		32.4472	-117.294
MVZ_16806	1	USA	Oregon	Umatilla_Co.	45.6722	-118.787
MVZ_16807	1	USA	Oregon	Umatilla_Co.	45.6722	-118.787
MVZ_16808	1	USA	Oregon	Umatilla_Co.	45.6722	-118.787
MVZ_16809	1	USA	Oregon	Umatilla_Co.	45.6722	-118.787
MVZ_16810	1	USA	Oregon	Umatilla_Co.	45.6722	-118.787
MVZ_16811	1	USA	Oregon	Umatilla_Co.	45.6722	-118.787
MVZ_16812	1	USA	Oregon	Umatilla_Co.	45.6722	-118.787
MVZ_16813	1	USA	Oregon	Umatilla_Co.	45.6722	-118.787
MVZ_16944	1	USA	CA	Contra_Costa_Co.	37.8412	-122.108
MVZ_17242	1	USA	Oregon	Jackson_Co.	42.4728	-122.704
MVZ_17243	1	USA	Oregon	Jackson_Co.	42.4728	-122.704
MVZ_17244	1	USA	Oregon	Jackson_Co.	42.041	-123.019
MVZ_17245	1	USA	Oregon	Deschutes_Co.	44.2728	-121.253
MVZ_17294	0	USA	CA	Kern_Co.	34.876	-118.894
MVZ_17294	0	USA	CA	San_Bernardino_C	34.5808	-117.333
MVZ_17294	0	USA	CA	San_Bernardino_C	35.5588	-115.583
MVZ_17294	0	USA	CA	San_Bernardino_C	35.5604	-115.6
MVZ_17353	1	USA	CA	San_Diego_Co.	33.3122	-116.862
MVZ_17367	0	USA	CA	San_Bernardino_C	35.7768	-115.917
MVZ_17367	0	USA	CA	San_Bernardino_C	35.7768	-115.917
MVZ_17367	0	USA	CA	San_Bernardino_C	35.7768	-115.917
MVZ_17368	0	USA	CA	San_Bernardino_C	35.7267	-115.928
MVZ_17368	0	USA	CA	San_Bernardino_C	35.7768	-115.917
MVZ_17368	0	USA	CA	San_Bernardino_C	35.8054	-115.931
MVZ_17528	0	USA	CA	Calaveras_Co.	38.383	-120.603
MVZ_17695	1	USA	CA	Inyo_Co.	37.362	-118.112
MVZ_17979	0	USA	CA	Mariposa_Co.	37.3783	-120.042
MVZ_17983	0	USA	CA	Tulare_Co.	36.5386	-118.776
MVZ_17987	1	USA	CA	Mono_Co.	38.1627	-119.113
MVZ_17987	1	USA	CA	Mono_Co.	38.26	-119.182
MVZ_17988	0	USA	CA	Tulare_Co.	36.135	-118.788
MVZ_17998	0	USA	CA	Tulare_Co.	36.4382	-118.906
MVZ_17999	0	USA	CA	Tulare_Co.	36.4382	-118.906
MVZ_18000	0	USA	CA	Tulare_Co.	36.5386	-118.776
MVZ_18076	1	USA	CA	Contra_Costa_Co.	37.8758	-121.976
MVZ_18379	1	USA	CA	Siskiyou_Co.	41.7163	-123.482
MVZ_18629	1	USA	Oregon	Jackson_Co.	42.1947	-122.513
MVZ_18630	1	USA	Oregon	Curry_Co.	42.5044	-124.314
MVZ_18631	1	USA	CA	Mendocino_Co.	39.9993	-123.783
MVZ_18755	0	USA	CA	Alameda_Co.	37.6822	-121.766
MVZ_18756	0	USA	CA	Alameda_Co.	37.6414	-121.765
MVZ_18756	0	USA	CA	Calaveras_Co.	38.2868	-120.707
MVZ_18756	0	USA	CA	Calaveras_Co.	38.4278	-120.32
MVZ_18756	0	USA	CA	Calaveras_Co.	38.4278	-120.32
MVZ_18756	0	USA	CA	Calaveras_Co.	38.4278	-120.32
MVZ_18756	0	USA	CA	Calaveras_Co.	38.4278	-120.32
MVZ_18756	0	USA	CA	Mariposa_Co.	37.6062	-119.964
MVZ_18756	0	USA	CA	Mariposa_Co.	37.6062	-119.964
MVZ_18756	0	USA	CA	Mariposa_Co.	37.7168	-119.646
MVZ_18756	0	USA	CA	Tuolumne_Co.	37.8348	-120.24
MVZ_18757	0	USA	CA	Tuolumne_Co.	37.8126	-120.307
MVZ_18757	1	USA	CA	Shasta_Co.	40.8587	-122.108
MVZ_18994	1	Mexico	Baja_Cali		31.8006	-116.788
MVZ_18994	1	Mexico	Baja_Cali		31.8006	-116.788
MVZ_18994	1	Mexico	Baja_Cali		31.8006	-116.788
MVZ_19019	0	USA	CA	Madera_Co.	37.3036	-119.649
MVZ_19019	0	USA	CA	Tulare_Co.	36.2681	-118.992
MVZ_19020	0	USA	CA	Madera_Co.	37.1132	-119.643
MVZ_19020	0	USA	CA	Madera_Co.	37.2439	-119.765
MVZ_19020	0	USA	CA	Madera_Co.	37.2619	-119.699
MVZ_19020	0	USA	CA	Tulare_Co.	36.2681	-118.992
MVZ_19020	0	USA	CA	Tulare_Co.	36.2681	-118.992
MVZ_19020	0	USA	CA	Tulare_Co.	36.2681	-118.992
MVZ_19020	0	USA	CA	Tulare_Co.	36.2681	-118.992
MVZ_19020	0	USA	CA	Tulare_Co.	36.2681	-118.992
MVZ_19020	0	USA	CA	Tulare_Co.	36.2681	-118.992
MVZ_19020	0	USA	CA	Tulare_Co.	36.2681	-118.992
MVZ_19021	0	USA	CA	Kern_Co.	35.2837	-118.622
MVZ_19021	0	USA	CA	Kern_Co.	35.2942	-118.645
MVZ_19021	0	USA	CA	Kern_Co.	35.2942	-118.645
MVZ_19021	0	USA	CA	Kern_Co.	35.2973	-118.603
MVZ_19021	0	USA	CA	Kern_Co.	35.308	-118.496
MVZ_19021	0	USA	CA	Kern_Co.	35.3155	-118.548
MVZ_19021	0	USA	CA	Kern_Co.	35.316	-118.531
MVZ_19021	0	USA	CA	Kern_Co.	35.3239	-118.59
MVZ_19021	0	USA	CA	Madera_Co.	36.9917	-119.713
MVZ_19021	0	USA	CA	Tulare_Co.	36.2681	-118.992
MVZ_19022	0	USA	CA	Kern_Co.	35.2416	-118.618
MVZ_19022	0	USA	CA	Kern_Co.	35.3003	-118.6
MVZ_19022	0	USA	CA	Kern_Co.	35.3003	-118.6
MVZ_19022	0	USA	CA	Kern_Co.	35.3003	-118.6
MVZ_19022	0	USA	CA	Kern_Co.	35.3003	-118.6
MVZ_19022	0	USA	CA	Kern_Co.	35.3003	-118.6
MVZ_19022	0	USA	CA	Kern_Co.	35.3003	-118.6
MVZ_19022	0	USA	CA	Kern_Co.	35.308	-118.496
MVZ_19022	0	USA	CA	Kern_Co.	35.3127	-118.555
MVZ_19022	0	USA	CA	Kern_Co.	35.474	-118.724
MVZ_19023	0	USA	CA	Kern_Co.	35.2031	-118.528
MVZ_19023	0	USA	CA	Kern_Co.	35.2031	-118.528
MVZ_19023	0	USA	CA	Kern_Co.	35.462	-118.825
MVZ_19023	0	USA	CA	Kern_Co.	35.474	-118.724
MVZ_19023	0	USA	CA	Kern_Co.	35.4841	-118.71
MVZ_19023	0	USA	CA	Kern_Co.	35.5727	-118.594
MVZ_19023	0	USA	CA	Kern_Co.	35.5727	-118.594
MVZ_19023	0	USA	CA	Kings_Co.	35.9509	-120.202
MVZ_19023	0	USA	CA	Tulare_Co.	36.1746	-118.624
MVZ_19023	0	USA	CA	Tulare_Co.	36.1746	-118.624
MVZ_19024	0	USA	CA	Kern_Co.	35.1703	-118.474
MVZ_19024	0	USA	CA	Kern_Co.	35.1703	-118.474
MVZ_19024	0	USA	CA	Kern_Co.	35.1703	-118.474
MVZ_19024	0	USA	CA	Kern_Co.	35.2031	-118.528
MVZ_19024	0	USA	CA	Kern_Co.	35.2031	-118.528
MVZ_19024	0	USA	CA	Kern_Co.	35.2031	-118.528
MVZ_19024	0	USA	CA	Kern_Co.	35.2225	-118.561
MVZ_19024	0	USA	CA	Kern_Co.	35.2225	-118.561
MVZ_19024	0	USA	CA	Kern_Co.	35.4229	-118.82
MVZ_19024	0	USA	CA	Kern_Co.	35.4774	-118.819
MVZ_19025	0	USA	CA	Kern_Co.	35.462	-118.825
MVZ_19025	0	USA	CA	Kern_Co.	35.462	-118.825
MVZ_19025	0	USA	CA	Kern_Co.	35.462	-118.825
MVZ_19025	0	USA	CA	Kern_Co.	35.462	-118.825
MVZ_19025	0	USA	CA	Kern_Co.	35.4647	-118.825
MVZ_19025	0	USA	CA	Tulare_Co.	36.1746	-118.624
MVZ_19025	0	USA	CA	Tulare_Co.	36.1746	-118.624
MVZ_19025	0	USA	CA	Tulare_Co.	36.1746	-118.624
MVZ_19025	0	USA	CA	Tulare_Co.	36.1746	-118.624
MVZ_19025	0	USA	CA	Tulare_Co.	36.1746	-118.624
MVZ_19026	0	USA	CA	Fresno_Co.	36.2392	-120.591
MVZ_19026	0	USA	CA	Fresno_Co.	36.2469	-120.623
MVZ_19026	0	USA	CA	Fresno_Co.	36.2469	-120.623
MVZ_19026	0	USA	CA	Fresno_Co.	36.2469	-120.623
MVZ_19026	0	USA	CA	Fresno_Co.	36.2469	-120.623
MVZ_19026	0	USA	CA	Fresno_Co.	36.6834	-119.206
MVZ_19026	0	USA	CA	Fresno_Co.	36.6834	-119.206
MVZ_19026	0	USA	CA	Fresno_Co.	37.0254	-119.389
MVZ_19026	0	USA	CA	Fresno_Co.	37.0254	-119.389
MVZ_19026	0	USA	CA	Tulare_Co.	36.4382	-118.906
MVZ_19027	0	USA	CA	Kern_Co.	34.8297	-118.857
MVZ_19027	0	USA	CA	Kern_Co.	34.8297	-118.857
MVZ_19027	0	USA	CA	Kern_Co.	34.8297	-118.857
MVZ_19027	0	USA	CA	Kern_Co.	34.8297	-118.857
MVZ_19027	0	USA	CA	Kern_Co.	34.8659	-118.797
MVZ_19027	0	USA	CA	Kern_Co.	34.8659	-118.797
MVZ_19027	0	USA	CA	Kern_Co.	34.8659	-118.797
MVZ_19027	0	USA	CA	Kern_Co.	34.8659	-118.797
MVZ_19027	0	USA	CA	Kern_Co.	34.8906	-118.745
MVZ_19027	0	USA	CA	Kern_Co.	34.8906	-118.745
MVZ_19028	0	USA	CA	Kern_Co.	34.8906	-118.745
MVZ_19028	0	USA	CA	Kern_Co.	34.8906	-118.745
MVZ_19028	0	USA	CA	Kern_Co.	34.8906	-118.745
MVZ_19028	0	USA	CA	Kern_Co.	35.1169	-118.537
MVZ_19028	0	USA	CA	Kern_Co.	35.1313	-118.85
MVZ_19028	0	USA	CA	Kern_Co.	35.1313	-118.85
MVZ_19028	0	USA	CA	Kern_Co.	35.1313	-118.85
MVZ_19028	0	USA	CA	Kern_Co.	35.1313	-118.85
MVZ_19028	0	USA	CA	Kern_Co.	35.3004	-118.594
MVZ_19028	0	USA	CA	Kern_Co.	35.3004	-118.594
MVZ_19029	0	USA	CA	Kern_Co.	35.29	-118.644
MVZ_19029	0	USA	CA	Kern_Co.	35.29	-118.644
MVZ_19029	0	USA	CA	Kern_Co.	35.4618	-118.587
MVZ_19029	0	USA	CA	Kern_Co.	35.4618	-118.587
MVZ_19029	0	USA	CA	Kern_Co.	35.4618	-118.587
MVZ_19029	0	USA	CA	Kern_Co.	35.4618	-118.587
MVZ_19029	0	USA	CA	Kern_Co.	35.4618	-118.587
MVZ_19029	0	USA	CA	Kern_Co.	35.4765	-118.722
MVZ_19029	0	USA	CA	Kern_Co.	35.4765	-118.722
MVZ_19029	0	USA	CA	Kern_Co.	35.4765	-118.722
MVZ_19030	0	USA	CA	Kern_Co.	35.29	-118.644
MVZ_19030	0	USA	CA	Kern_Co.	35.29	-118.644
MVZ_19030	0	USA	CA	Kern_Co.	35.29	-118.644
MVZ_19030	0	USA	CA	Madera_Co.	37.2619	-119.699
MVZ_19030	0	USA	CA	Madera_Co.	37.2619	-119.699
MVZ_19030	0	USA	CA	Madera_Co.	37.2619	-119.699
MVZ_19030	0	USA	CA	Madera_Co.	37.2619	-119.699
MVZ_19030	0	USA	CA	Madera_Co.	37.2619	-119.699
MVZ_19030	0	USA	CA	Madera_Co.	37.2619	-119.699
MVZ_19030	0	USA	CA	Madera_Co.	37.2619	-119.699
MVZ_19031	0	USA	CA	Calaveras_Co.	38.1949	-120.678
MVZ_19031	0	USA	CA	Calaveras_Co.	38.1949	-120.678
MVZ_19031	0	USA	CA	Inyo_Co.	35.9264	-117.474
MVZ_19031	0	USA	CA	Kern_Co.	35.0261	-118.745
MVZ_19031	0	USA	CA	Kern_Co.	35.2206	-118.61
MVZ_19031	0	USA	CA	Madera_Co.	37.2619	-119.699
MVZ_19031	0	USA	CA	Madera_Co.	37.2619	-119.699
MVZ_19031	0	USA	CA	Tulare_Co.	36.6547	-118.957
MVZ_19031	0	USA	CA	Tulare_Co.	36.6547	-118.957
MVZ_19031	0	USA	CA	Tulare_Co.	36.6547	-118.957
MVZ_19032	0	USA	CA	Amador_Co.	38.4731	-120.716
MVZ_19032	0	USA	CA	Calaveras_Co.	38.2753	-120.618
MVZ_19032	0	USA	CA	Calaveras_Co.	38.2753	-120.618
MVZ_19032	0	USA	CA	Calaveras_Co.	38.383	-120.603
MVZ_19032	0	USA	CA	Calaveras_Co.	38.383	-120.603
MVZ_19032	0	USA	CA	Calaveras_Co.	38.383	-120.603
MVZ_19032	0	USA	CA	Calaveras_Co.	38.383	-120.603
MVZ_19032	0	USA	CA	Calaveras_Co.	38.4003	-120.497
MVZ_19032	0	USA	CA	El_Dorado_Co.	38.6624	-120.598
MVZ_19032	0	USA	CA	Fresno_Co.	37.1025	-119.318
MVZ_19033	0	USA	CA	Tuolumne_Co.	37.7692	-120.35
MVZ_19033	0	USA	CA	Tuolumne_Co.	37.7692	-120.35
MVZ_19033	0	USA	CA	Tuolumne_Co.	37.7692	-120.35
MVZ_19033	0	USA	CA	Tuolumne_Co.	37.8514	-120.452
MVZ_19033	0	USA	CA	Tuolumne_Co.	37.8514	-120.452
MVZ_19033	0	USA	CA	Tuolumne_Co.	37.8514	-120.452
MVZ_19033	1	USA	CA	Del_Norte_Co.	41.8312	-124.008
MVZ_19033	1	USA	CA	Del_Norte_Co.	41.8546	-124.077
MVZ_19033	1	USA	CA	Del_Norte_Co.	41.8546	-124.077
MVZ_19033	1	USA	CA	Del_Norte_Co.	41.8546	-124.077
MVZ_19034	0	USA	CA	Amador_Co.	38.4731	-120.716
MVZ_19034	0	USA	CA	Calaveras_Co.	38.1557	-120.553
MVZ_19034	0	USA	CA	Calaveras_Co.	38.383	-120.603
MVZ_19034	0	USA	CA	Calaveras_Co.	38.383	-120.603
MVZ_19034	0	USA	CA	Inyo_Co.	36.1957	-117.151
MVZ_19034	0	USA	CA	Mariposa_Co.	37.514	-120.197
MVZ_19034	0	USA	CA	Mariposa_Co.	37.514	-120.197
MVZ_19034	1	USA	CA	Contra_Costa_Co.	37.8164	-122.049
MVZ_19034	1	USA	CA	Del_Norte_Co.	41.8546	-124.077
MVZ_19034	1	USA	CA	Del_Norte_Co.	41.8546	-124.077
MVZ_19035	0	USA	CA	Calaveras_Co.	38.0629	-120.467
MVZ_19035	0	USA	CA	Calaveras_Co.	38.2	-120.357
MVZ_19035	0	USA	CA	Calaveras_Co.	38.2078	-120.39
MVZ_19035	0	USA	CA	Calaveras_Co.	38.2078	-120.39
MVZ_19035	0	USA	CA	Calaveras_Co.	38.2078	-120.39
MVZ_19035	0	USA	CA	Calaveras_Co.	38.2078	-120.39
MVZ_19035	0	USA	CA	Calaveras_Co.	38.3017	-120.251
MVZ_19035	0	USA	CA	Calaveras_Co.	38.383	-120.603
MVZ_19035	0	USA	CA	Calaveras_Co.	38.383	-120.603
MVZ_19035	0	USA	CA	Calaveras_Co.	38.3931	-120.587
MVZ_19036	0	USA	CA	Contra_Costa_Co.	37.8699	-121.906
MVZ_19036	0	USA	CA	El_Dorado_Co.	38.6624	-120.598
MVZ_19036	0	USA	CA	El_Dorado_Co.	38.6624	-120.598
MVZ_19036	1	USA	CA	Contra_Costa_Co.	37.8759	-122.215
MVZ_19036	1	USA	CA	Contra_Costa_Co.	37.8759	-122.215
MVZ_19036	1	USA	CA	Contra_Costa_Co.	37.9381	-122.14
MVZ_19036	1	USA	CA	Contra_Costa_Co.	37.9381	-122.14
MVZ_19036	1	USA	CA	Glenn_Co.	39.6657	-122.709
MVZ_19036	1	USA	CA	Glenn_Co.	39.6657	-122.709
MVZ_19036	1	USA	CA	Mendocino_Co.	39.8586	-123.718
MVZ_19037	0	USA	CA	Inyo_Co.	36.2441	-118.054
MVZ_19037	0	USA	CA	Inyo_Co.	37.031	-117.34
MVZ_19037	0	USA	CA	Inyo_Co.	37.031	-117.34
MVZ_19037	0	USA	CA	Inyo_Co.	37.2435	-118.192
MVZ_19037	0	USA	CA	Inyo_Co.	37.2435	-118.192
MVZ_19037	0	USA	CA	Inyo_Co.	37.2435	-118.192
MVZ_19037	1	USA	CA	Humboldt_Co.	40.1488	-123.626
MVZ_19037	1	USA	CA	Humboldt_Co.	41.3724	-123.5
MVZ_19037	1	USA	CA	Inyo_Co.	37.1201	-118.357
MVZ_19037	1	USA	CA	Mendocino_Co.	39.8586	-123.718
MVZ_19038	0	USA	CA	Inyo_Co.	36.113	-117.173
MVZ_19038	0	USA	CA	Inyo_Co.	37.031	-117.34
MVZ_19038	0	USA	CA	Inyo_Co.	37.031	-117.34
MVZ_19038	0	USA	CA	Inyo_Co.	37.031	-117.34
MVZ_19038	0	USA	CA	Inyo_Co.	37.031	-117.34
MVZ_19038	0	USA	CA	Inyo_Co.	37.031	-117.34
MVZ_19038	0	USA	CA	Inyo_Co.	37.031	-117.34
MVZ_19038	0	USA	CA	Inyo_Co.	37.1201	-118.357
MVZ_19038	0	USA	CA	Inyo_Co.	37.2435	-118.192
MVZ_19038	1	USA	CA	Inyo_Co.	37.1201	-118.357
MVZ_19039	0	USA	CA	Inyo_Co.	37.031	-117.34
MVZ_19039	0	USA	CA	Kern_Co.	35.0805	-118.394
MVZ_19039	0	USA	CA	Mariposa_Co.	37.6342	-120.05
MVZ_19039	0	USA	CA	Mariposa_Co.	37.6342	-120.05
MVZ_19039	1	USA	CA	Lake_Co.	39.4385	-122.927
MVZ_19039	1	USA	CA	Los_Angeles_Co.	33.3231	-118.313
MVZ_19039	1	USA	CA	Marin_Co.	38.134	-122.683
MVZ_19039	1	USA	CA	Marin_Co.	38.134	-122.683
MVZ_19039	1	USA	CA	Marin_Co.	38.134	-122.683
MVZ_19039	1	USA	CA	Marin_Co.	38.134	-122.683
MVZ_19040	0	USA	CA	Mariposa_Co.	37.6342	-120.05
MVZ_19040	0	USA	CA	Mariposa_Co.	37.6693	-120.069
MVZ_19040	0	USA	CA	Mariposa_Co.	37.6693	-120.069
MVZ_19040	0	USA	CA	Mariposa_Co.	37.7966	-120.151
MVZ_19040	1	USA	CA	Mendocino_Co.	39.2376	-123.517
MVZ_19040	1	USA	CA	Mendocino_Co.	39.2376	-123.517
MVZ_19040	1	USA	CA	Mendocino_Co.	39.2376	-123.517
MVZ_19040	1	USA	CA	Mendocino_Co.	39.2376	-123.517
MVZ_19040	1	USA	CA	Mendocino_Co.	39.2376	-123.517
MVZ_19040	1	USA	CA	Mendocino_Co.	39.2376	-123.517
MVZ_19041	1	USA	CA	Mendocino_Co.	38.8886	-123.202
MVZ_19041	1	USA	CA	Mendocino_Co.	38.8886	-123.202
MVZ_19041	1	USA	CA	Mendocino_Co.	38.8886	-123.202
MVZ_19041	1	USA	CA	Mendocino_Co.	38.8886	-123.202
MVZ_19041	1	USA	CA	Mendocino_Co.	38.8886	-123.202
MVZ_19041	1	USA	CA	Mendocino_Co.	38.8886	-123.202
MVZ_19041	1	USA	CA	Mendocino_Co.	38.8886	-123.202
MVZ_19041	1	USA	CA	Mendocino_Co.	38.8886	-123.202
MVZ_19041	1	USA	CA	Mendocino_Co.	39.2376	-123.517
MVZ_19041	1	USA	CA	Mendocino_Co.	39.2376	-123.517
MVZ_19042	1	USA	CA	Mendocino_Co.	38.8886	-123.202
MVZ_19042	1	USA	CA	Mendocino_Co.	38.8886	-123.202
MVZ_19042	1	USA	CA	Mendocino_Co.	38.8886	-123.202
MVZ_19042	1	USA	CA	Mendocino_Co.	38.9457	-123.321
MVZ_19042	1	USA	CA	Mendocino_Co.	38.9457	-123.321
MVZ_19042	1	USA	CA	Mendocino_Co.	39.1819	-123.596
MVZ_19042	1	USA	CA	Mendocino_Co.	39.1819	-123.596
MVZ_19042	1	USA	CA	Mendocino_Co.	39.1819	-123.596
MVZ_19042	1	USA	CA	Mendocino_Co.	39.1819	-123.596
MVZ_19042	1	USA	CA	Mendocino_Co.	39.1819	-123.596
MVZ_19043	1	USA	CA	Mendocino_Co.	39.1384	-123.524
MVZ_19043	1	USA	CA	Mendocino_Co.	39.1384	-123.524
MVZ_19043	1	USA	CA	Mendocino_Co.	39.1384	-123.524
MVZ_19043	1	USA	CA	Mendocino_Co.	39.1819	-123.596
MVZ_19043	1	USA	CA	Mendocino_Co.	39.1819	-123.596
MVZ_19043	1	USA	CA	Mendocino_Co.	39.1819	-123.596
MVZ_19043	1	USA	CA	Mendocino_Co.	39.1819	-123.596
MVZ_19043	1	USA	CA	Mendocino_Co.	39.7951	-123.829
MVZ_19043	1	USA	CA	Mendocino_Co.	39.7951	-123.829
MVZ_19043	1	USA	CA	Mendocino_Co.	39.7951	-123.829
MVZ_19044	1	USA	CA	Mendocino_Co.	39.0272	-123.542
MVZ_19044	1	USA	CA	Mendocino_Co.	39.7708	-123.477
MVZ_19044	1	USA	CA	Mendocino_Co.	39.7708	-123.477
MVZ_19044	1	USA	CA	Mendocino_Co.	39.7708	-123.477
MVZ_19044	1	USA	CA	Mendocino_Co.	39.7708	-123.477
MVZ_19044	1	USA	CA	Mendocino_Co.	39.7708	-123.477
MVZ_19044	1	USA	CA	Mendocino_Co.	39.7708	-123.477
MVZ_19044	1	USA	CA	Mendocino_Co.	39.7708	-123.477
MVZ_19044	1	USA	CA	Mendocino_Co.	39.7708	-123.477
MVZ_19044	1	USA	CA	Mendocino_Co.	39.7951	-123.829
MVZ_19045	1	USA	CA	Mendocino_Co.	38.893	-123.207
MVZ_19045	1	USA	CA	Mendocino_Co.	38.893	-123.207
MVZ_19045	1	USA	CA	Mendocino_Co.	38.9588	-123.269
MVZ_19045	1	USA	CA	Mendocino_Co.	39.0272	-123.542
MVZ_19045	1	USA	CA	Mendocino_Co.	39.0272	-123.542
MVZ_19045	1	USA	CA	Mendocino_Co.	39.5455	-123.423
MVZ_19045	1	USA	CA	Mendocino_Co.	39.5455	-123.423
MVZ_19045	1	USA	CA	Mendocino_Co.	39.5455	-123.423
MVZ_19045	1	USA	CA	Mendocino_Co.	39.5455	-123.423
MVZ_19045	1	USA	CA	Mendocino_Co.	39.5455	-123.423
MVZ_19046	1	USA	CA	Mono_Co.	38.26	-119.182
MVZ_19046	1	USA	CA	Monterey_Co.	36.0499	-121.582
MVZ_19046	1	USA	CA	Monterey_Co.	36.0499	-121.582
MVZ_19046	1	USA	CA	Monterey_Co.	36.3884	-121.569
MVZ_19046	1	USA	CA	Napa_Co.	38.5779	-122.25
MVZ_19046	1	USA	CA	Napa_Co.	38.5779	-122.25
MVZ_19046	1	USA	CA	Napa_Co.	38.5779	-122.25
MVZ_19046	1	USA	CA	Napa_Co.	38.5779	-122.25
MVZ_19047	0	USA	CA	Nevada_Co.	39.3342	-121.013
MVZ_19047	0	USA	CA	Nevada_Co.	39.3342	-121.013
MVZ_19047	0	USA	CA	Nevada_Co.	39.3533	-120.949
MVZ_19047	0	USA	CA	Placer_Co.	38.9225	-121.039
MVZ_19047	1	USA	CA	Napa_Co.	38.3822	-122.199
MVZ_19047	1	USA	CA	Napa_Co.	38.4335	-122.243
MVZ_19047	1	USA	CA	Nevada_Co.	39.3175	-121.002
MVZ_19047	1	USA	CA	Orange_Co.	33.5258	-117.603
MVZ_19047	1	USA	CA	Placer_Co.	39.0407	-120.828
MVZ_19047	1	USA	CA	Riverside_Co.	33.6245	-117.425
MVZ_19048	0	USA	CA	Placer_Co.	38.9225	-121.039
MVZ_19048	0	USA	CA	Placer_Co.	38.9225	-121.039
MVZ_19048	0	USA	CA	Placer_Co.	38.9225	-121.039
MVZ_19048	0	USA	CA	Placer_Co.	39.0407	-120.828
MVZ_19048	1	USA	CA	Riverside_Co.	33.675	-116.681
MVZ_19048	1	USA	CA	Riverside_Co.	33.675	-116.681
MVZ_19048	1	USA	CA	Riverside_Co.	33.8941	-116.793
MVZ_19048	1	USA	CA	Riverside_Co.	33.8941	-116.793
MVZ_19048	1	USA	CA	Riverside_Co.	33.8941	-116.793
MVZ_19048	1	USA	CA	Riverside_Co.	33.9021	-116.766
MVZ_19049	1	USA	CA	Riverside_Co.	33.6668	-116.693
MVZ_19049	1	USA	CA	Riverside_Co.	33.6844	-116.698
MVZ_19049	1	USA	CA	Riverside_Co.	33.7021	-116.953
MVZ_19049	1	USA	CA	Riverside_Co.	33.7022	-116.967
MVZ_19049	1	USA	CA	Riverside_Co.	33.7022	-116.967
MVZ_19049	1	USA	CA	Riverside_Co.	33.7892	-116.767
MVZ_19049	1	USA	CA	Riverside_Co.	33.8278	-117.486
MVZ_19049	1	USA	CA	Shasta_Co.	40.7462	-122.298
MVZ_19049	1	USA	CA	Shasta_Co.	40.7462	-122.298
MVZ_19050	1	USA	CA	Shasta_Co.	40.7277	-122.236
MVZ_19050	1	USA	CA	Shasta_Co.	40.7277	-122.236
MVZ_19050	1	USA	CA	Siskiyou_Co.	41.6916	-123.443
MVZ_19050	1	USA	CA	Siskiyou_Co.	41.6916	-123.443
MVZ_19050	1	USA	CA	Siskiyou_Co.	41.7217	-123.442
MVZ_19050	1	USA	CA	Siskiyou_Co.	41.7269	-123.444
MVZ_19050	1	USA	CA	Siskiyou_Co.	41.7269	-123.444
MVZ_19050	1	USA	CA	Siskiyou_Co.	41.7269	-123.444
MVZ_19050	1	USA	CA	Siskiyou_Co.	41.7269	-123.444
MVZ_19050	1	USA	CA	Siskiyou_Co.	41.7269	-123.444
MVZ_19051	1	USA	CA	San_Diego_Co.	32.7185	-116.678
MVZ_19051	1	USA	CA	San_Diego_Co.	32.7185	-116.678
MVZ_19051	1	USA	CA	San_Diego_Co.	32.7185	-116.678
MVZ_19051	1	USA	CA	San_Diego_Co.	32.95	-116.58
MVZ_19051	1	USA	CA	San_Diego_Co.	33.03	-116.63
MVZ_19051	1	USA	CA	San_Diego_Co.	33.03	-116.63
MVZ_19051	1	USA	CA	San_Diego_Co.	33.2577	-117.236
MVZ_19051	1	USA	CA	San_Diego_Co.	33.3213	-116.706
MVZ_19051	1	USA	CA	Siskiyou_Co.	41.8841	-123.43
MVZ_19051	1	USA	CA	Sonoma_Co.	38.6933	-123.023
MVZ_19052	0	USA	CA	San_Diego_Co.	32.9907	-116.592
MVZ_19052	0	USA	CA	San_Diego_Co.	32.9907	-116.592
MVZ_19052	0	USA	CA	Tulare_Co.	35.8817	-118.671
MVZ_19052	0	USA	CA	Tulare_Co.	36.1498	-118.604
MVZ_19052	0	USA	CA	Tulare_Co.	36.3957	-118.988
MVZ_19052	1	USA	Oregon	Douglas_Co.	43.3656	-123.561
MVZ_19052	1	USA	CA	San_Diego_Co.	33.2947	-116.794
MVZ_19052	1	USA	CA	San_Diego_Co.	33.2947	-116.794
MVZ_19052	1	USA	CA	San_Diego_Co.	33.2947	-116.794
MVZ_19052	1	USA	CA	Tehama_Co.	40.3492	-121.772
MVZ_19053	0	USA	CA	Calaveras_Co.	38.2045	-120.369
MVZ_19053	0	USA	CA	Calaveras_Co.	38.2065	-120.401
MVZ_19053	0	USA	CA	Calaveras_Co.	38.2065	-120.401
MVZ_19053	0	USA	CA	Calaveras_Co.	38.2065	-120.401
MVZ_19053	0	USA	Arizona	Maricopa_Co.	33.9071	-112.655
MVZ_19053	1	USA	Oregon	Douglas_Co.	43.3656	-123.561
MVZ_19053	1	USA	Oregon	Douglas_Co.	43.3656	-123.561
MVZ_19053	1	USA	CA	Inyo_Co.	37.1201	-118.357
MVZ_19053	1	USA	Washingto	Kittitas_Co.	46.9724	-120.002
MVZ_19053	1	USA	CA	Marin_Co.	38.134	-122.683
MVZ_19054	0	USA	CA	San_Bernardino_C	34.7789	-115.668
MVZ_19054	0	USA	CA	Tulare_Co.	36.1498	-118.604
MVZ_19054	0	USA	CA	Tulare_Co.	36.1498	-118.604
MVZ_19054	0	USA	CA	Tulare_Co.	36.1498	-118.604
MVZ_19054	0	USA	CA	Tulare_Co.	36.1746	-118.624
MVZ_19054	0	USA	CA	Tulare_Co.	36.1746	-118.624
MVZ_19054	0	USA	CA	Tulare_Co.	36.3783	-118.856
MVZ_19054	0	USA	Arizona	Yuma_Co.	33.9071	-112.655
MVZ_19074	0	USA	CA	El_Dorado_Co.	38.7195	-120.784
MVZ_19102	1	USA	Montana	Ravalli_Co.	46.5801	-114.099
MVZ_19179	1	USA	CA	Del_Norte_Co.	41.8218	-123.984
MVZ_19179	1	USA	CA	Mendocino_Co.	39.7897	-123.828
MVZ_19179	1	USA	CA	Mendocino_Co.	39.7897	-123.828
MVZ_19179	1	USA	CA	Mendocino_Co.	39.7897	-123.828
MVZ_19180	1	USA	CA	Mendocino_Co.	39.7897	-123.828
MVZ_19180	1	USA	CA	Mendocino_Co.	39.7897	-123.828
MVZ_19180	1	USA	CA	Mendocino_Co.	39.7897	-123.828
MVZ_19221	0	USA	CA	Calaveras_Co.	38.2112	-120.374
MVZ_19319	0	USA	CA	Tulare_Co.	36.4885	-118.835
MVZ_19320	0	USA	CA	Tulare_Co.	36.4885	-118.835
MVZ_19321	0	USA	CA	Tulare_Co.	36.4885	-118.835
MVZ_19327	1	USA	Oregon	Lake_Co.	43.4236	-121.091
MVZ_19344	0	USA	CA	Kern_Co.	35.0483	-118.557
MVZ_19345	0	USA	CA	Kern_Co.	35.0483	-118.557
MVZ_19388	0	USA	CA	Amador_Co.	38.4256	-121.013
MVZ_19389	0	USA	CA	Amador_Co.	38.4256	-121.013
MVZ_19464	1	USA	CA	Contra_Costa_Co.	37.9003	-122.248
MVZ_19717	1	USA	CA	Mono_Co.	38.1083	-119.062
MVZ_19754	0	USA	CA	Calaveras_Co.	38.305	-120.401
MVZ_19783	0	USA	CA	Mariposa_Co.	37.6049	-119.965
MVZ_19789	1	USA	CA	Sonoma_Co.	38.6933	-123.023
MVZ_19790	1	USA	CA	Contra_Costa_Co.	37.9003	-122.248
MVZ_19790	1	USA	CA	Sonoma_Co.	38.6933	-123.023
MVZ_19790	1	USA	CA	Sonoma_Co.	38.6933	-123.023
MVZ_19790	1	USA	CA	Sonoma_Co.	38.6933	-123.023
MVZ_20433	1	USA	CA	Lake_Co.	39.3069	-122.928
MVZ_20623	0	USA	CA	San_Bernardino_C	34.8146	-115.724
MVZ_20623	0	USA	CA	San_Bernardino_C	34.8146	-115.724
MVZ_20623	0	USA	CA	San_Bernardino_C	34.8146	-115.724
MVZ_20757	1	USA	CA	Trinity_Co.	40.8326	-123.564
MVZ_20757	1	USA	CA	Trinity_Co.	40.9191	-123.44
MVZ_20757	1	USA	CA	Trinity_Co.	40.9191	-123.44
MVZ_20757	1	USA	CA	Trinity_Co.	40.9191	-123.44
MVZ_20758	1	USA	CA	Humboldt_Co.	40.8964	-123.656
MVZ_20758	1	USA	CA	Siskiyou_Co.	41.3906	-123.471
MVZ_20758	1	USA	CA	Siskiyou_Co.	41.3996	-123.484
MVZ_20758	1	USA	CA	Siskiyou_Co.	41.3996	-123.484
MVZ_20758	1	USA	CA	Siskiyou_Co.	41.5032	-123.459
MVZ_20758	1	USA	CA	Siskiyou_Co.	41.5267	-123.487
MVZ_20758	1	USA	CA	Trinity_Co.	40.792	-123.198
MVZ_20758	1	USA	CA	Trinity_Co.	40.8326	-123.564
MVZ_20758	1	USA	CA	Trinity_Co.	40.8902	-123.478
MVZ_20758	1	USA	CA	Trinity_Co.	40.8902	-123.478
MVZ_20759	1	USA	CA	Humboldt_Co.	40.9523	-123.553
MVZ_20759	1	USA	CA	Humboldt_Co.	40.9559	-123.564
MVZ_20788	0	USA	CA	San_Bernardino_C	34.9068	-115.552
MVZ_20788	0	USA	CA	San_Bernardino_C	34.9081	-115.551
MVZ_20788	0	USA	CA	San_Bernardino_C	34.913	-115.551
MVZ_20788	0	USA	CA	San_Bernardino_C	34.9836	-115.504
MVZ_20789	0	USA	CA	San_Bernardino_C	34.9055	-115.548
MVZ_20789	0	USA	CA	San_Bernardino_C	34.9055	-115.548
MVZ_20789	0	USA	CA	San_Bernardino_C	34.9081	-115.546
MVZ_20789	0	USA	CA	San_Bernardino_C	34.9081	-115.546
MVZ_20789	0	USA	CA	San_Bernardino_C	34.9081	-115.551
MVZ_20789	0	USA	CA	San_Bernardino_C	34.9081	-115.551
MVZ_20789	0	USA	CA	San_Bernardino_C	34.9081	-115.551
MVZ_20789	0	USA	CA	San_Bernardino_C	34.9081	-115.551
MVZ_20789	0	USA	CA	San_Bernardino_C	34.9243	-115.56
MVZ_20789	0	USA	CA	San_Bernardino_C	34.9243	-115.56
MVZ_20790	0	USA	CA	San_Bernardino_C	34.9243	-115.56
MVZ_20944	0	USA	CA	Alameda_Co.	37.7282	-121.678
MVZ_20944	0	USA	CA	Contra_Costa_Co.	37.856	-121.696
MVZ_20944	1	USA	CA	Contra_Costa_Co.	37.805	-122.161
MVZ_20944	1	USA	CA	Contra_Costa_Co.	37.9006	-122.321
MVZ_21221	1	USA	CA	Alameda_Co.	37.8391	-122.195
MVZ_21437	0	USA	CA	Sacramento_Co.	38.7079	-121.156
MVZ_21559	0	USA	CA	Contra_Costa_Co.	37.8817	-121.913
MVZ_21559	0	USA	CA	Contra_Costa_Co.	37.8817	-121.913
MVZ_21560	0	USA	CA	Alameda_Co.	37.6078	-121.756
MVZ_21616	1	USA	Oregon	Jackson_Co.	42.2341	-122.806
MVZ_21886	0	USA	CA	Tulare_Co.	36.5512	-118.895
MVZ_21887	1	USA	CA	Tulare_Co.	36.3072	-118.404
MVZ_22350	1	USA	CA	Monterey_Co.	36.3549	-121.832
MVZ_22814	0	USA	CA	Calaveras_Co.	38.1723	-120.553
MVZ_22814	0	USA	CA	Calaveras_Co.	38.1774	-120.546
MVZ_22814	0	USA	CA	Calaveras_Co.	38.3997	-120.587
MVZ_22814	0	USA	CA	Inyo_Co.	37.2244	-117.986
MVZ_22814	0	USA	CA	Inyo_Co.	37.4572	-117.977
MVZ_22814	0	USA	CA	Inyo_Co.	37.4572	-117.977
MVZ_22814	0	USA	CA	Inyo_Co.	37.4572	-117.977
MVZ_22814	0	USA	CA	Inyo_Co.	37.4572	-117.977
MVZ_22815	0	USA	CA	Inyo_Co.	37.2244	-117.986
MVZ_22815	0	USA	CA	Inyo_Co.	37.2244	-117.986
MVZ_22815	0	USA	CA	Inyo_Co.	37.2244	-117.986
MVZ_22815	0	USA	CA	Inyo_Co.	37.2244	-117.986
MVZ_22815	0	USA	CA	Inyo_Co.	37.2244	-117.986
MVZ_22815	0	USA	CA	Inyo_Co.	37.2244	-117.986
MVZ_22815	0	USA	CA	Inyo_Co.	37.2244	-117.986
MVZ_22815	0	USA	CA	Inyo_Co.	37.2244	-117.986
MVZ_22815	0	USA	CA	Inyo_Co.	37.2244	-117.986
MVZ_22815	0	USA	CA	Inyo_Co.	37.2244	-117.986
MVZ_22816	0	USA	CA	Inyo_Co.	37.2244	-117.986
MVZ_22816	0	USA	CA	Inyo_Co.	37.402	-118.223
MVZ_22816	0	USA	CA	Placer_Co.	38.746	-121.291
MVZ_22816	0	USA	CA	Placer_Co.	38.746	-121.291
[truncated: 1,693 more rows]
